# Supplementary material for: Genome-wide analysis of circular RNA-mediated ceRNA regulation in porcine skeletal muscle development
Source: BMC Genomics. 2023 Apr 12;24:196. doi: 10.1186/s12864-023-09284-7 (PMC10099641; doi:10.1186/s12864-023-09284-7)
Supplement: Supplementary file 1 — Additional file 1: Table S1. The expression of all identified circRNAs. [file 12864_2023_9284_MOESM1_ESM.xlsx]

## Sheet: Sheet1
Table S1. The expression of all identified circRNAs.
CircRNA_ID	spliced_length	gene_id	feature	Gene_Name	JFW_1d_1.tpm	JFW_1d_2.tpm	JFW_1d_3.tpm	JFW_90d_1.tpm	JFW_90d_2.tpm	JFW_90d_3.tpm	JFW_180d_1.tpm	JFW_180d_2.tpm	JFW_180d_3.tpm
novel_circ_0017230	390	397324;	exon:38760072-38760178,exon:38762049-38762147,exon:38763890-38763967,exon:38765047-38765156	ACACA	0	0	0	0	0	0	0	0	27.9439
novel_circ_0006680	464	100519143;	exon:124520319-124520453,exon:124522464-124522604,exon:124539742-124539837,exon:124566775-124566870	EVI5	0	0	240.662	67.2972	0	0	0	32.0473	55.8878
novel_circ_0017231	298	397324;	exon:38796303-38796555,exon:38800392-38800438	ACACA	308.512	584.795	192.53	97.8869	125.866	133.393	194.137	48.071	118.762
novel_circ_0004029	241	100517636;	exon:60192313-60192453,exon:60192803-60192904	PGLS	0	0	0	12.2359	73.4218	0	79.9388	26.7061	48.9018
novel_circ_0017941	462	100524109;	exon:117801686-117801829,exon:117802235-117802401,exon:117804145-117804298	USP13	0	48.7329	0	18.3538	10.4888	0	0	0	0
novel_circ_0008698	341	102159442;	exon:8120823-8121164	TNRC6B	112.186	48.7329	0	12.2359	20.9777	86.3131	28.5496	10.6824	0
novel_circ_0000305	213	100512874;	exon:12071470-12071600,exon:12086508-12086591	SCAF8	0	0	0	0	0	0	0	16.0237	48.9018
novel_circ_0017946	312	100525539;	exon:118870363-118870434,exon:118870848-118870996,exon:118871221-118871314	FXR1	0	0	0	73.4152	52.4442	86.3131	74.2289	106.824	20.9579
novel_circ_0006079	236	100625426;	exon:80454678-80454760,exon:80457240-80457394	USP34	0	0	0	0	0	0	11.4198	0	0
novel_circ_0009399	165	100522877;	exon:149811360-149811525	DOCK7	0	0	0	18.3538	15.7332	0	0	32.0473	0
novel_circ_0021777	190	100737355;	exon:112844152-112844342	KANSL1L	0	0	0	0	0	0	0	53.4122	48.9018
novel_circ_0000066	400	100157196;	exon:107763496-107763896	CSNK1G1	168.279	170.565	240.662	91.7689	141.599	156.933	91.3586	32.0473	111.776
novel_circ_0000235	109	100513251;	intron:116403600-116403709	DNAAF4	0	0	0	18.3538	0	31.3866	22.8397	0	0
novel_circ_0009390	418	100462748;	exon:149633393-149633512,exon:149639368-149639446,exon:149662668-149662751,exon:149666831-149666969	ATG4C	0	97.4659	192.53	18.3538	0	0	79.9388	48.071	41.9158
novel_circ_0009391	274	100462748;	exon:149643961-149644097,exon:149666831-149666969	ATG4C	0	0	0	30.5896	0	0	28.5496	48.071	27.9439
novel_circ_0009392	621	100462748;	exon:149650150-149650220,exon:149651597-149651927,exon:149662668-149662751,exon:149666831-149666969	ATG4C	280.466	219.298	577.59	299.779	68.1774	258.939	416.824	972.103	572.85
novel_circ_0017237	364	100624012;	exon:38992252-38992400,exon:38997129-38997182,exon:38997959-38998122	SYNRG	0	0	0	0	0	0	0	0	13.9719
novel_circ_0009395	323	100522877;	exon:149787537-149787712,exon:149787904-149787972,exon:149803356-149803436	DOCK7	0	0	0	0	0	0	34.2595	0	0
novel_circ_0004717	511	100049694;	exon:107220946-107221139,exon:107226167-107226304,exon:107229225-107229406	BIRC6	56.0931	0	0	24.4717	68.1774	47.0799	11.4198	26.7061	13.9719
novel_circ_0004716	704	100049694;	exon:107214187-107214269,exon:107216966-107217077,exon:107220946-107221139,exon:107226167-107226304,exon:107229225-107229406	BIRC6	392.652	365.497	144.397	305.896	194.043	235.399	125.618	133.531	27.9439
novel_circ_0013229	325	100518918;	exon:77852296-77852357,exon:77853739-77854003	SH3D19	0	0	0	0	0	0	11.4198	16.0237	0
novel_circ_0004714	593	100049694;	exon:107207592-107207752,exon:107207835-107207907,exon:107208014-107208057,exon:107226167-107226304,exon:107229225-107229406	BIRC6	392.652	146.199	866.384	409.901	0	478.645	234.106	299.109	181.635
novel_circ_0004713	575	100049694;	exon:107207592-107207752,exon:107207835-107208057,exon:107214187-107214269,exon:107216966-107217077	BIRC6	140.233	97.4659	0	85.651	31.4665	78.4665	45.6793	58.7535	41.9158
novel_circ_0001540	372	100515003;	exon:223593900-223594040,exon:223595415-223595576,exon:223596385-223596456	SMC5	0	0	0	12.2359	0	0	0	0	48.9018
novel_circ_0004711	399	100049694;	exon:107198689-107198747,exon:107207592-107207752,exon:107229225-107229406	BIRC6	476.791	146.199	577.59	263.071	152.088	251.093	171.297	202.967	160.677
novel_circ_0026088	115	102165485;396781;	intron:3764615-3764730	--;LOC396781	0	0	0	24.4717	0	0	0	0	0
novel_circ_0026087	35	102165485;	intron:3658935-3658970	--	0	0	0	0	0	0	0	0	41.9158
novel_circ_0026086	376	110258362;	exon:3481930-3482056,exon:3482125-3482188,exon:3491756-3491908,exon:3492029-3492064	MTA1	0	0	0	0	15.7332	0	0	0	0
novel_circ_0013221	246	100627876;	exon:77359535-77359614,exon:77365051-77365218	FAM160A1	84.1397	121.832	0	0	10.4888	0	74.2289	128.189	34.9299
novel_circ_0026084	516	110258362;	exon:3474375-3474442,exon:3478839-3478932,exon:3481409-3481459,exon:3481930-3482056,exon:3482125-3482188,exon:3483944-3484061	MTA1	140.233	316.764	144.397	110.123	73.4218	94.1597	74.2289	21.3649	20.9579
novel_circ_0026083	89	110258361;	exon:3414060-3414149	PACS2	0	0	0	0	0	0	0	0	34.9299
novel_circ_0006076	503	100625426;	exon:80427404-80427529,exon:80427709-80427838,exon:80428484-80428519,exon:80434267-80434481	USP34	0	0	0	0	0	23.5399	0	16.0237	0
novel_circ_0004719	401	110260040;	exon:107317577-107317654,exon:107322232-107322403,exon:107324794-107324947	YIPF4	0	0	0	79.5331	152.088	102.006	68.519	53.4122	90.8176
novel_circ_0004718	514	110260040;	exon:107313383-107313496,exon:107317577-107317654,exon:107322232-107322403,exon:107324794-107324947	YIPF4	0	0	0	55.0614	62.933	0	85.6487	48.071	27.9439
novel_circ_0013326	656	100524693;	exon:83276933-83277056,exon:83277345-83277400,exon:83278177-83278257,exon:83279458-83279596,exon:83280082-83280342	OTUD4	0	0	0	61.1793	57.6886	141.24	22.8397	42.7298	13.9719
novel_circ_0013327	423	100524693;	exon:83276933-83277056,exon:83280082-83280342,exon:83281467-83281507	OTUD4	0	0	0	0	0	0	0	0	34.9299
novel_circ_0013322	180	100524693;	exon:83267616-83267716,exon:83278177-83278257	OTUD4	0	0	0	0	0	0	0	0	27.9439
novel_circ_0016948	359	100514368;	intron:23622429-23622477,intron:23622563-23622706,intron:23625258-23625315,intron:23625472-23625583	ARHGAP23	0	0	0	67.2972	26.2221	0	0	0	0
novel_circ_0013320	286	100524693;	exon:83267616-83267716,exon:83267825-83268011	OTUD4	476.791	341.131	240.662	293.661	582.13	329.559	730.869	470.028	726.541
novel_circ_0013321	286	100524693;	exon:83267616-83267716,exon:83267825-83268011	OTUD4	0	0	0	0	0	23.5399	0	10.6824	0
novel_circ_0003947	275	102157525;	exon:51369984-51370259	OBSCN	0	0	144.397	0	0	0	239.816	154.895	0
novel_circ_0016944	151	100623031;	exon:23336182-23336220,exon:23336723-23336836	PIP4K2B	0	0	192.53	0	0	0	0	0	0
novel_circ_0016947	276	100514368;	exon:23610356-23610511,exon:23613098-23613219	ARHGAP23	140.233	0	0	0	0	0	0	0	0
novel_circ_0016946	320	100514368;	exon:23615834-23616154	ARHGAP23	0	0	0	12.2359	0	0	0	0	0
novel_circ_0016941	285	110256017;	exon:23240963-23241070,exon:23249061-23249145,exon:23259068-23259162	LASP1	0	73.0994	0	30.5896	89.1551	109.853	34.2595	0	0
novel_circ_0016940	334	100517914;	exon:23106467-23106610,exon:23106847-23106916,exon:23107527-23107649	PLXDC1	56.0931	97.4659	0	0	0	0	0	16.0237	0
novel_circ_0016943	306	100623031;	exon:23328833-23328930,exon:23331255-23331351,exon:23336723-23336836	PIP4K2B	0	0	0	42.8255	15.7332	0	0	21.3649	0
novel_circ_0016942	346	100622944;	exon:23310823-23310921,exon:23313077-23313164,exon:23313879-23314040	CWC25	0	0	0	24.4717	20.9777	0	0	53.4122	34.9299
novel_circ_0016493	334	100625825;	exon:713800-713915,exon:716131-716256,exon:717945-718039	ZMYM2	0	0	0	0	26.2221	0	0	0	27.9439
novel_circ_0016492	396	100625825;	exon:713800-713915,exon:714454-714610,exon:716131-716256	ZMYM2	0	48.7329	0	55.0614	57.6886	31.3866	0	32.0473	20.9579
novel_circ_0016491	271	100625825;	exon:713800-713915,exon:714454-714610	ZMYM2	84.1397	243.665	0	42.8255	36.7109	102.006	74.2289	16.0237	0
novel_circ_0016490	400	100625825;	exon:712676-712805,exon:713800-713915,exon:714454-714610	ZMYM2	0	121.832	0	42.8255	15.7332	0	0	0	34.9299
novel_circ_0014899	431	100624508;	exon:99345879-99346039,exon:99347319-99347381,exon:99357182-99357301,exon:99363489-99363579	SEMA3C	0	0	0	18.3538	0	0	0	0	0
novel_circ_0014898	341	100624508;	exon:99345879-99346039,exon:99347319-99347381,exon:99357182-99357301	SEMA3C	0	0	0	42.8255	47.1997	23.5399	97.0685	32.0473	34.9299
novel_circ_0016495	370	100625825;	exon:716131-716256,exon:717945-718039,exon:720105-720256	ZMYM2	0	0	0	0	31.4665	0	0	0	0
novel_circ_0016494	229	100625825;	exon:713800-713915,exon:724744-724858	ZMYM2	56.0931	0	0	0	0	0	0	0	0
novel_circ_0007257	107	100516319;	exon:62245322-62245429	STAU2	0	0	0	0	0	0	0	16.0237	0
novel_circ_0007256	319	100516319;	exon:62245322-62245429,exon:62247470-62247682	STAU2	0	0	0	0	0	0	22.8397	69.4359	0
novel_circ_0014897	388	397377;	exon:98233585-98233737,exon:98233826-98233878,exon:98235335-98235390,exon:98235743-98235872	CACNA2D1	532.885	974.659	240.662	1101.23	1090.84	1498.71	810.808	833.231	670.653
novel_circ_0016498	283	100135673;	exon:74209709-74209992	EFNB2	224.372	0	0	0	36.7109	31.3866	165.587	85.4596	83.8317
novel_circ_0007253	397	100516319;	exon:62243622-62243781,exon:62245322-62245429,exon:62268326-62268457	STAU2	0	0	0	30.5896	0	31.3866	28.5496	64.0947	48.9018
novel_circ_0007252	296	100516319;	exon:62243622-62243781,exon:62259806-62259943	STAU2	0	0	0	0	0	0	17.1297	0	0
novel_circ_0014893	564	397377;	exon:98222374-98222441,exon:98222825-98222863,exon:98232344-98232415,exon:98233585-98233737,exon:98233826-98233878,exon:98235335-98235390,exon:98235743-98235872	CACNA2D1	252.419	0	0	165.184	94.3995	211.859	45.6793	96.142	90.8176
novel_circ_0001522	340	100525369;	exon:22268062-22268229,exon:22274446-22274619	HIVEP2	0	0	0	0	0	31.3866	0	0	0
novel_circ_0000478	516	100513637;	exon:129064488-129064584,exon:129066596-129066662,exon:129069516-129069561,exon:129078448-129078630,exon:129085557-129085684	GANC	0	48.7329	96.2649	104.005	225.51	117.7	45.6793	101.483	104.79
novel_circ_0015944	384	100155063;	exon:17854849-17854965,exon:17858492-17858658,exon:17864618-17864720	SPRYD7	84.1397	0	96.2649	104.005	36.7109	47.0799	119.908	133.531	62.8737
novel_circ_0015945	326	n/a	intergenic_region:17919518-17919590,intergenic_region:17924001-17924109,intergenic_region:17926049-17926195	--	0	0	0	0	0	0	22.8397	0	0
novel_circ_0015949	460	100516290;	intron:18114767-18114863,intron:18120068-18120196,intron:18129422-18129486,intron:18131438-18131526,intron:18132953-18133037	EBPL	0	0	0	30.5896	0	0	0	21.3649	0
novel_circ_0002511	249	100625273;	exon:67444343-67444428,exon:67461725-67461889	ASCC3	0	0	0	0	0	0	0	26.7061	0
novel_circ_0000353	387	100157164;	exon:121454891-121454998,exon:121459670-121459837,exon:121463919-121464032	GABPB1	0	0	0	0	31.4665	23.5399	0	0	0
novel_circ_0000352	238	100157164;	exon:121445037-121445168,exon:121454891-121454998	GABPB1	0	0	0	24.4717	0	0	0	0	0
novel_circ_0023343	160	100152001;	exon:93586469-93586576,exon:93587034-93587087	COL3A1	0	0	144.397	0	0	0	0	0	0
novel_circ_0023610	195	100526144;	exon:28207749-28207944	NNT	0	73.0994	0	0	15.7332	0	0	0	0
novel_circ_0023613	473	100526144;	exon:28210890-28211123,exon:28222235-28222394,exon:28224387-28224468	NNT	0	146.199	0	0	31.4665	86.3131	0	21.3649	0
novel_circ_0023612	328	100526144;	exon:28198509-28198642,exon:28207749-28207944	NNT	56.0931	0	0	0	0	0	0	0	0
novel_circ_0023346	274	100152001;	exon:93591539-93591564,exon:93592435-93592684	COL3A1	0	0	0	0	20.9777	0	0	10.6824	0
novel_circ_0023617	78	100510937;	exon:29767923-29768001	HCN1	0	0	0	12.2359	0	0	0	0	0
novel_circ_0002516	332	100625273;	exon:67576479-67576604,exon:67578059-67578266	ASCC3	0	0	0	85.651	10.4888	15.6933	17.1297	133.531	27.9439
novel_circ_0019752	365	100622559;	exon:79518730-79518909,exon:79531965-79532151	PIK3CB	0	0	0	24.4717	20.9777	0	0	0	0
novel_circ_0002515	411	100625273;	exon:67510359-67510430,exon:67513295-67513471,exon:67523537-67523701	ASCC3	0	0	0	0	31.4665	0	0	0	0
novel_circ_0002514	252	100625273;	exon:67450988-67451086,exon:67453684-67453838	ASCC3	0	0	0	18.3538	0	0	0	0	0
novel_circ_0020347	485	100152393;	exon:133492913-133493059,exon:133494958-133495297	CHST15	0	73.0994	0	0	0	0	0	0	0
novel_circ_0018119	236	100152498;	intron:129396414-129396547,intron:129427710-129427813	FGF12	0	0	0	0	20.9777	0	0	0	0
novel_circ_0003356	612	100512270;	exon:142266219-142266364,exon:142266527-142266638,exon:142267096-142267241,exon:142274140-142274235,exon:142275529-142275645	ANKHD1	196.326	0	240.662	42.8255	57.6886	70.6198	57.0991	32.0473	27.9439
novel_circ_0005046	281	397343;	exon:126820032-126820200,exon:126825921-126826034	ADAM17	0	0	0	36.7076	20.9777	0	11.4198	0	0
novel_circ_0005047	335	397343;	exon:126821061-126821194,exon:126823646-126823735,exon:126825921-126826034	ADAM17	0	121.832	0	85.651	47.1997	94.1597	125.618	0	0
novel_circ_0000400	219	100157390;	exon:127746552-127746771	MFAP1	336.559	219.298	529.457	0	15.7332	0	57.0991	96.142	125.747
novel_circ_0005042	335	397176;	exon:126572165-126572318,exon:126575752-126575847,exon:126579997-126580084	TAF1B	56.0931	0	96.2649	0	10.4888	31.3866	0	32.0473	27.9439
novel_circ_0005043	478	100048964;	intron:126764144-126764241,intron:126766853-126766976,intron:126770327-126770490,intron:126771213-126771308	YWHAQ	0	0	0	36.7076	0	0	22.8397	0	0
novel_circ_0002013	332	102159800;	exon:266981815-266981922,exon:266986661-266986757,exon:266995804-266995933	MVB12B	0	0	0	0	0	0	22.8397	0	0
novel_circ_0000453	55	100620097;	exon:128942138-128942193	ZNF106	0	0	0	281.425	152.088	227.553	102.778	288.426	83.8317
novel_circ_0019756	341	100513238;	exon:81767591-81767755,exon:81772003-81772080,exon:81774323-81774423	SLC25A36	84.1397	170.565	0	30.5896	0	0	17.1297	16.0237	0
novel_circ_0005048	311	397343;	exon:126841437-126841540,exon:126848011-126848141,exon:126848893-126848971	ADAM17	0	0	0	18.3538	0	0	0	32.0473	0
novel_circ_0005049	342	397343;	exon:126846419-126846553,exon:126848011-126848141,exon:126848893-126848971	ADAM17	0	170.565	0	48.9434	57.6886	23.5399	57.0991	48.071	48.9018
novel_circ_0002014	454	102159800;	exon:266981815-266981922,exon:266986661-266986757,exon:266995804-266995933,exon:266999716-266999838	MVB12B	448.745	487.329	288.795	734.152	1054.13	839.591	822.228	523.44	838.317
novel_circ_0002015	548	102159800;	exon:266981815-266981922,exon:266986661-266986757,exon:266995804-266995933,exon:266999716-266999838,exon:267028687-267028781	MVB12B	224.372	0	0	61.1793	183.555	149.086	51.3892	32.0473	90.8176
novel_circ_0009974	513	100625881;	exon:37151567-37151647,exon:37154419-37154526,exon:37159165-37159264,exon:37164404-37164542,exon:37166428-37166517	PHKB	2748.56	5019.49	1973.43	5077.88	5480.41	4794.3	1792.91	1986.94	2801.37
novel_circ_0005956	271	100736894;	exon:72257086-72257184,exon:72258109-72258137,exon:72270447-72270592	TIA1	0	0	0	18.3538	0	23.5399	0	0	0
novel_circ_0009977	326	100625881;	exon:37159165-37159264,exon:37164404-37164542,exon:37166428-37166517	PHKB	0	73.0994	0	0	0	0	0	32.0473	0
novel_circ_0006251	401	100526165;	exon:96136594-96136810,exon:96137412-96137597	PREPL	0	0	0	30.5896	0	39.2332	28.5496	69.4359	0
novel_circ_0009972	628	100625881;	exon:37127249-37127364,exon:37151567-37151647,exon:37154419-37154526,exon:37159165-37159264,exon:37164404-37164542,exon:37166428-37166517	PHKB	1206	1510.72	433.192	642.383	576.886	690.505	148.458	256.379	440.116
novel_circ_0009973	89	100625881;	intron:37166428-37166517	PHKB	0	97.4659	0	0	36.7109	0	0	0	0
novel_circ_0003352	411	100512270;	exon:142242469-142242556,exon:142246741-142246868,exon:142247063-142247206,exon:142248617-142248671	ANKHD1	0	48.7329	0	36.7076	20.9777	70.6198	0	53.4122	0
novel_circ_0006258	305	100521258;	exon:9628810-9629115	CUX1	0	0	0	0	15.7332	0	0	0	0
novel_circ_0006259	321	100512225;	exon:96487680-96487879,exon:96489642-96489764	LRPPRC	0	73.0994	0	12.2359	31.4665	0	17.1297	0	41.9158
novel_circ_0001051	439	100153928;	exon:175306015-175306182,exon:175309131-175309296,exon:175309739-175309846	PRPF39	0	0	0	18.3538	0	0	17.1297	0	0
novel_circ_0005955	602	100736894;	exon:72257086-72257184,exon:72257880-72257938,exon:72258105-72258137,exon:72259377-72259464,exon:72260666-72260750,exon:72261685-72261788,exon:72261861-72261926,exon:72262638-72262713	TIA1	364.605	0	336.927	483.316	566.397	690.505	348.305	480.71	544.906
novel_circ_0003350	191	100512270;	exon:142212842-142213033	ANKHD1	0	0	0	24.4717	0	0	0	0	0
novel_circ_0005952	822	100736894;	exon:72250326-72250428,exon:72257086-72257184,exon:72257880-72257938,exon:72258105-72258137,exon:72258742-72258860,exon:72259377-72259464,exon:72260666-72260750,exon:72261685-72261788,exon:72261861-72261926,exon:72262638-72262713	TIA1	252.419	268.031	96.2649	746.387	650.308	580.652	405.404	630.264	502.99
novel_circ_0000706	282	100621373;	exon:147718393-147718675	ZNF236	0	0	0	0	26.2221	15.6933	0	0	0
novel_circ_0003351	515	100512270;	intron:142233337-142233393,intron:142242469-142242556,intron:142246741-142246868,intron:142247063-142247206,intron:142248569-142248671	ANKHD1	84.1397	0	0	42.8255	0	0	22.8397	42.7298	13.9719
novel_circ_0000700	339	100154901;	exon:146180941-146180999,exon:146194240-146194348,exon:146210412-146210585	ATP9B	196.326	0	0	30.5896	0	0	22.8397	0	0
novel_circ_0000701	371	100154901;	exon:146194240-146194348,exon:146197458-146197571,exon:146200255-146200405	ATP9B	0	0	0	12.2359	0	15.6933	28.5496	37.3886	34.9299
novel_circ_0000702	281	100154901;	exon:146194240-146194348,exon:146210412-146210585	ATP9B	56.0931	0	192.53	183.538	20.9777	54.9265	137.038	69.4359	34.9299
novel_circ_0005953	222	100736894;	exon:72250326-72250396,exon:72257086-72257184,exon:72257880-72257934	TIA1	0	0	0	12.2359	0	0	0	0	0
novel_circ_0006423	254	100519711;	exon:107836901-107837016,exon:107888020-107888159	ST7L	112.186	0	0	0	0	0	0	0	0
novel_circ_0002923	257	100514631;	exon:114706886-114707143	MAN2A1	0	0	0	42.8255	0	15.6933	22.8397	26.7061	0
novel_circ_0014109	370	100519436;	exon:239323-239451,exon:244038-244142,exon:245293-245431	TMEM41B	0	0	0	55.0614	20.9777	0	0	10.6824	0
novel_circ_0005483	466	100522128;	exon:403295-403386,exon:404737-404907,exon:417278-417483	PRKAR1B	196.326	121.832	0	24.4717	47.1997	0	0	0	0
novel_circ_0006420	406	100519711;	exon:107828268-107828427,exon:107834016-107834070,exon:107836901-107837016,exon:107843864-107843942	ST7L	0	0	0	48.9434	31.4665	47.0799	17.1297	16.0237	34.9299
novel_circ_0012321	349	100512728;	exon:109371142-109371245,exon:109371931-109372033,exon:109378603-109378747	ANK2	0	0	0	18.3538	26.2221	0	0	0	34.9299
novel_circ_0012320	363	100511143;	exon:10937035-10937183,exon:10949359-10949574	FBXL5	0	0	0	0	0	0	0	16.0237	0
novel_circ_0002722	92	100627260;	exon:8824989-8825081	TULP4	0	462.963	1732.77	0	0	243.246	0	0	258.481
novel_circ_0024564	581	100037298;	exon:5259517-5259619,exon:5261416-5261621,exon:5262614-5262780,exon:5263551-5263659	SLC7A2	0	0	0	61.1793	0	0	11.4198	0	0
novel_circ_0006665	132	100157977;	exon:123682753-123682885	FNBP1L	0	0	0	0	0	0	0	10.6824	27.9439
novel_circ_0006664	340	106509952;	exon:12342256-12342596	--	0	0	192.53	48.9434	20.9777	54.9265	0	21.3649	13.9719
novel_circ_0006315	374	100624559;	exon:100755147-100755322,exon:100755492-100755615,exon:100758893-100758969	LOC100624559	196.326	97.4659	0	220.245	241.243	86.3131	119.908	154.895	174.649
novel_circ_0006666	377	100157977;	exon:123713681-123713743,exon:123714509-123714656,exon:123715929-123715982,exon:123731015-123731130	FNBP1L	84.1397	0	0	12.2359	15.7332	0	51.3892	0	0
novel_circ_0006661	359	100152734;	exon:123121212-123121260,exon:123121966-123122103,exon:123123014-123123078,exon:123123941-123124051	ARHGAP29	0	0	144.397	24.4717	0	0	0	32.0473	34.9299
novel_circ_0007888	457	100517942;	exon:21239122-21239190,exon:21240759-21240784,exon:21244635-21244663,exon:21245071-21245144,exon:21246136-21246187,exon:21250124-21250191,exon:21250419-21250465,exon:21252463-21252562	SARNP	56.0931	0	288.795	152.948	110.133	164.78	119.908	58.7535	83.8317
novel_circ_0006663	608	100152734;	exon:123140335-123140492,exon:123141006-123141145,exon:123145532-123145656,exon:123145941-123146129	ARHGAP29	252.419	292.398	96.2649	140.712	152.088	164.78	22.8397	0	48.9018
novel_circ_0024291	305	100153041;	exon:36889868-36889998,exon:36891955-36892010,exon:36896166-36896286	CDK5RAP1	0	0	0	42.8255	62.933	0	0	0	0
novel_circ_0006669	467	100518781;	exon:123915767-123916234	CCDC18	0	0	240.662	67.2972	0	0	28.5496	32.0473	48.9018
novel_circ_0016671	252	100524104;	exon:13501057-13501309	HELZ	84.1397	48.7329	0	0	10.4888	31.3866	39.9694	10.6824	0
novel_circ_0013814	303	100621225;	exon:121683320-121683466,exon:121685204-121685361	CEP350	0	0	0	18.3538	26.2221	86.3131	108.488	96.142	62.8737
novel_circ_0013815	345	100621225;	exon:121683320-121683466,exon:121693073-121693272	CEP350	0	0	0	30.5896	0	15.6933	28.5496	64.0947	0
novel_circ_0013816	356	100621225;	exon:121685204-121685361,exon:121693073-121693272	CEP350	0	0	0	12.2359	0	0	0	0	0
novel_circ_0013817	321	100621225;	intron:121691867-121691989,intron:121693073-121693272	CEP350	0	0	0	18.3538	26.2221	31.3866	39.9694	21.3649	69.8597
novel_circ_0013811	209	100621225;	exon:121664931-121665053,exon:121674978-121675065	CEP350	0	0	0	0	0	23.5399	0	0	34.9299
novel_circ_0013812	439	100621225;	exon:121668840-121669009,exon:121674331-121674514,exon:121674978-121675065	CEP350	0	0	0	0	31.4665	47.0799	45.6793	90.8008	20.9579
novel_circ_0013813	169	100621225;	exon:121668840-121669009	CEP350	0	0	288.795	0	0	0	0	0	0
novel_circ_0019117	330	100623101;	exon:29888031-29888111,exon:29894359-29894470,exon:29898476-29898615	SETD2	56.0931	73.0994	0	79.5331	47.1997	102.006	57.0991	64.0947	20.9579
novel_circ_0019116	357	100152333;	exon:2981756-2981843,exon:2983149-2983349,exon:2988661-2988731	ANKRD28	56.0931	97.4659	0	104.005	52.4442	0	68.519	0	20.9579
novel_circ_0019115	287	100152333;	exon:2981756-2981843,exon:2983149-2983349	ANKRD28	0	73.0994	0	0	26.2221	0	39.9694	53.4122	34.9299
novel_circ_0003056	222	397574;	exon:123352702-123352808,exon:123358458-123358509,exon:123365479-123365544	HSD17B4	0	0	0	48.9434	0	0	11.4198	0	0
novel_circ_0013818	53	100217384;	intron:12178797-12178850	RSF1	0	0	0	0	15.7332	0	0	0	0
novel_circ_0013819	297	100217384;	exon:12195434-12195639,exon:12197621-12197713	RSF1	0	0	0	73.4152	78.6662	39.2332	148.458	64.0947	55.8878
novel_circ_0019111	467	100152333;	exon:2955959-2956099,exon:2958761-2958829,exon:2960603-2960666,exon:2963548-2963630,exon:2964366-2964480	ANKRD28	0	0	0	42.8255	52.4442	23.5399	22.8397	26.7061	0
novel_circ_0019110	333	n/a	intergenic_region:29548393-29548617,intergenic_region:29549280-29549389	--	0	0	0	0	0	0	22.8397	0	0
novel_circ_0023975	92	100511051;	exon:69126599-69126691	FAM114A2	0	0	0	0	0	0	11.4198	0	20.9579
novel_circ_0021610	347	100525788;	exon:104594969-104595095,exon:104597888-104598026,exon:104600085-104600168	NIF3L1	0	0	0	0	0	39.2332	11.4198	0	0
novel_circ_0021617	374	102166455;	exon:104702215-104702330,exon:104704737-104704817,exon:104708644-104708823	--	0	0	0	36.7076	78.6662	62.7732	22.8397	32.0473	0
novel_circ_0024296	391	100151843;	exon:36917994-36918181,exon:36927266-36927470	SNTA1	0	0	0	30.5896	41.9553	39.2332	0	0	20.9579
novel_circ_0001544	150	100157158;	exon:223854111-223854261	TRPM3	0	0	0	0	0	0	0	10.6824	0
novel_circ_0021619	292	102166455;	exon:104702215-104702330,exon:104704737-104704817,exon:104731244-104731341	--	0	0	0	0	0	23.5399	0	53.4122	0
novel_circ_0021618	236	102166455;	exon:104714536-104714591,exon:104715333-104715434,exon:104716340-104716420	--	0	0	0	30.5896	20.9777	0	0	16.0237	0
novel_circ_0013328	218	100524693;	exon:83278177-83278257,exon:83279458-83279596	OTUD4	0	0	0	0	0	0	17.1297	0	0
novel_circ_0013228	233	100627876;	exon:77525036-77525143,exon:77526947-77527073	FAM160A1	84.1397	0	0	0	0	0	28.5496	0	13.9719
novel_circ_0012498	392	100515041;	exon:125092162-125092346,exon:125121245-125121281,exon:125121634-125121806	PDLIM5	0	0	192.53	0	73.4218	31.3866	17.1297	26.7061	0
novel_circ_0012496	358	100515041;	exon:125067992-125068166,exon:125092162-125092346	PDLIM5	112.186	0	144.397	18.3538	0	15.6933	22.8397	16.0237	0
novel_circ_0012494	288	396691;	intron:124759305-124759406,intron:124760134-124760276,intron:124766517-124766562	BMPR1B	0	0	0	0	36.7109	0	11.4198	32.0473	0
novel_circ_0012492	363	396691;	exon:124583310-124583412,exon:124584055-124584157,exon:124593947-124594106	BMPR1B	56.0931	146.199	0	91.7689	89.1551	164.78	79.9388	229.673	125.747
novel_circ_0012491	261	396691;	exon:124584055-124584157,exon:124593947-124594106	BMPR1B	0	0	0	0	0	0	0	0	27.9439
novel_circ_0002949	243	100514631;	exon:114823795-114823928,exon:114848674-114848784	MAN2A1	0	0	0	24.4717	26.2221	0	0	0	0
novel_circ_0015521	267	100515849;	exon:48816880-48817035,exon:48818275-48818387	YME1L1	0	0	0	24.4717	15.7332	0	0	16.0237	0
novel_circ_0001543	371	n/a	intergenic_region:223722952-223723093,intergenic_region:223723612-223723842	--	0	0	0	0	0	0	22.8397	0	0
novel_circ_0001542	274	100515003;	exon:223649234-223649413,exon:223649494-223649589	SMC5	0	0	0	42.8255	15.7332	0	62.809	32.0473	27.9439
novel_circ_0025407	356	396564;	exon:125358166-125358316,exon:125359353-125359428,exon:125363650-125363781	FUNDC2	0	0	0	18.3538	10.4888	0	51.3892	16.0237	0
novel_circ_0025972	554	100625207;	exon:9407816-9407961,exon:9410220-9410299,exon:9412635-9412747,exon:9414605-9414823	LOC100625207	112.186	0	0	171.302	110.133	94.1597	0	90.8008	0
novel_circ_0002944	298	100514631;	exon:114803584-114803749,exon:114831118-114831251	MAN2A1	0	0	0	0	0	39.2332	0	0	0
novel_circ_0025754	112	100625846;	exon:58384105-58384217	HDAC8	112.186	0	0	104.005	173.066	78.4665	199.847	251.038	132.733
novel_circ_0025971	336	100625207;	exon:9407816-9407961,exon:9410220-9410299,exon:9412635-9412747	LOC100625207	0	0	144.397	0	73.4218	62.7732	0	10.6824	0
novel_circ_0025976	206	100625207;	exon:9453299-9453505	LOC100625207	0	0	0	24.4717	0	0	0	0	0
novel_circ_0001050	334	100153928;	exon:175302479-175302813	PRPF39	0	0	0	0	0	0	11.4198	0	0
novel_circ_0019255	225	100515237;	exon:32599621-32599686,exon:32600259-32600419	RBM5	0	0	0	0	47.1997	0	74.2289	26.7061	55.8878
novel_circ_0025979	144	100624149;	exon:9838030-9838174	LOC100624149	0	0	0	0	0	0	0	48.071	0
novel_circ_0002946	274	100514631;	exon:114823795-114823928,exon:114826949-114827090	MAN2A1	56.0931	0	0	36.7076	62.933	47.0799	68.519	69.4359	69.8597
novel_circ_0025758	203	100525092;	exon:58476576-58476626,exon:58478374-58478412,exon:58478542-58478657	PHKA1	0	0	0	12.2359	0	0	28.5496	0	13.9719
novel_circ_0025759	253	100525092;	exon:58511816-58511960,exon:58512911-58513020	PHKA1	0	0	0	0	0	31.3866	0	0	0
novel_circ_0008947	301	100627122;	exon:103910117-103910230,exon:103910425-103910507,exon:103911183-103911289	SMCHD1	617.024	243.665	673.854	342.604	235.999	360.946	433.953	352.521	426.144
novel_circ_0008944	197	100627122;	exon:103901747-103901824,exon:103918886-103919006	SMCHD1	0	73.0994	0	0	0	0	0	0	0
novel_circ_0011679	274	100155307;	exon:59825467-59825600,exon:59837475-59837616	NPTN	0	0	0	0	26.2221	0	0	0	0
novel_circ_0008942	436	100627122;	exon:103891761-103891857,exon:103898018-103898162,exon:103901547-103901666,exon:103901747-103901824	SMCHD1	0	0	0	12.2359	36.7109	0	17.1297	0	34.9299
novel_circ_0008943	340	100627122;	exon:103898018-103898162,exon:103901547-103901666,exon:103901747-103901824	SMCHD1	0	121.832	0	36.7076	36.7109	62.7732	68.519	21.3649	83.8317
novel_circ_0001849	502	100628178;	exon:252271582-252271660,exon:252271885-252271970,exon:252275184-252275303,exon:252277003-252277084,exon:252280168-252280307	KIAA0368	84.1397	194.932	481.325	776.977	152.088	400.179	365.434	117.507	195.607
novel_circ_0011673	265	100155307;	exon:59809999-59810170,exon:59813403-59813497	NPTN	0	0	0	73.4152	15.7332	0	0	0	0
novel_circ_0011670	396	100521805;	exon:58944925-58945026,exon:58946881-58947176	ARID3B	0	97.4659	0	55.0614	36.7109	31.3866	22.8397	21.3649	0
novel_circ_0011671	284	100521805;	exon:58944925-58945026,exon:58950208-58950391	ARID3B	0	0	0	0	0	15.6933	0	16.0237	0
novel_circ_0011676	92	100155307;	exon:59829558-59829650	NPTN	0	0	0	0	36.7109	0	17.1297	10.6824	0
novel_circ_0011677	406	100155307;	exon:59825467-59825600,exon:59828990-59829263	NPTN	56.0931	48.7329	0	0	68.1774	0	39.9694	32.0473	83.8317
novel_circ_0011674	500	100155307;	exon:59804978-59805325,exon:59836852-59836926,exon:59837467-59837546	NPTN	0	0	0	48.9434	104.888	54.9265	28.5496	0	0
novel_circ_0011675	570	100155307;	exon:59804978-59805325,exon:59836852-59836926,exon:59837467-59837616	NPTN	140.233	73.0994	0	226.363	388.087	251.093	0	128.189	132.733
novel_circ_0024568	374	100134969;	exon:52821785-52821957,exon:52823178-52823380	NFATC2	0	0	0	12.2359	0	0	0	0	13.9719
novel_circ_0004325	293	100514094;	exon:82136892-82137033,exon:82137125-82137277	FCHO2	0	0	96.2649	0	0	0	11.4198	0	0
novel_circ_0011295	293	100152205;	exon:29053170-29053259,exon:29053813-29053848,exon:29055680-29055757,exon:29058153-29058245	DST	0	0	0	42.8255	20.9777	0	39.9694	42.7298	55.8878
novel_circ_0002943	306	100514631;	exon:114803584-114803749,exon:114826949-114827090	MAN2A1	0	0	0	0	0	31.3866	0	0	20.9579
novel_circ_0011296	231	100152205;	exon:29108214-29108326,exon:29111658-29111777	DST	0	48.7329	0	0	0	0	0	0	0
novel_circ_0025855	218	n/a	intergenic_region:78093615-78093768,intergenic_region:78110566-78110631	--	0	0	0	0	0	0	11.4198	0	0
novel_circ_0011297	346	100152205;	exon:29124332-29124427,exon:29125153-29125278,exon:29126859-29126985	DST	0	0	0	30.5896	0	62.7732	11.4198	0	34.9299
novel_circ_0018248	285	100623596;	exon:134762066-134762211,exon:134769164-134769304	OSBPL11	0	0	0	0	0	0	17.1297	0	0
novel_circ_0018249	186	100623596;	exon:134778606-134778792	OSBPL11	56.0931	48.7329	144.397	0	36.7109	0	28.5496	26.7061	0
novel_circ_0018799	271	100515056;	exon:200546426-200546697	HLCS	0	0	0	0	0	0	22.8397	0	0
novel_circ_0018796	397	100513379;	exon:200020688-200020785,exon:200023302-200023406,exon:200025571-200025693,exon:200025800-200025874	MORC3	0	0	144.397	36.7076	41.9553	86.3131	68.519	90.8008	55.8878
novel_circ_0018245	361	100623596;	exon:134744258-134744433,exon:134778606-134778792	OSBPL11	0	0	0	24.4717	0	0	0	0	0
novel_circ_0018794	347	100513379;	exon:200017893-200018021,exon:200018235-200018357,exon:200020688-200020785	MORC3	673.117	121.832	1155.18	923.807	587.375	1106.38	1113.43	1244.51	1474.04
novel_circ_0018247	346	100623596;	exon:134756411-134756612,exon:134762066-134762211	OSBPL11	0	0	0	0	0	15.6933	0	0	0
novel_circ_0018240	293	100514985;	exon:134626466-134626573,exon:134631969-134632045,exon:134633853-134633963	LMLN	0	0	0	0	0	0	22.8397	0	0
novel_circ_0018793	201	100513379;	exon:200020688-200020785,exon:200023302-200023406	MORC3	0	0	240.662	12.2359	0	39.2332	79.9388	160.237	153.691
novel_circ_0018242	254	100623596;	exon:134744258-134744433,exon:134745309-134745388	OSBPL11	0	48.7329	0	24.4717	0	15.6933	17.1297	21.3649	41.9158
novel_circ_0018243	430	100623596;	exon:134744258-134744433,exon:134745309-134745388,exon:134747966-134748142	OSBPL11	56.0931	121.832	0	36.7076	0	0	0	16.0237	0
novel_circ_0006973	314	100155764;	exon:33688204-33688286,exon:33690459-33690536,exon:33694802-33694957	DCAF13	0	0	0	24.4717	41.9553	31.3866	0	16.0237	13.9719
novel_circ_0016241	344	100523918;	exon:48077009-48077123,exon:48079130-48079360	LMO7	140.233	268.031	0	0	47.1997	23.5399	0	0	0
novel_circ_0001842	352	100628178;	exon:252241291-252241412,exon:252242533-252242580,exon:252243536-252243641,exon:252244135-252244214	KIAA0368	0	0	0	0	41.9553	0	0	0	0
novel_circ_0013323	340	100524693;	exon:83273741-83273903,exon:83276933-83277056,exon:83277345-83277400	OTUD4	0	0	0	0	31.4665	0	0	0	13.9719
novel_circ_0012285	88	100525761;	exon:105049307-105049395	METTL14	112.186	48.7329	336.927	140.712	36.7109	47.0799	154.168	128.189	195.607
novel_circ_0003949	550	102157525;	exon:51363109-51363384,exon:51418457-51418732	OBSCN	0	0	0	110.123	0	0	0	0	48.9018
novel_circ_0011418	501	100522688;	exon:37759054-37759202,exon:37759555-37759610,exon:37767070-37767166,exon:37767408-37767475,exon:37768701-37768836	UBR2	84.1397	121.832	0	110.123	68.1774	62.7732	0	16.0237	20.9579
novel_circ_0011419	328	100522688;	exon:37769606-37769696,exon:37771602-37771732,exon:37772749-37772857	UBR2	0	0	0	12.2359	0	0	34.2595	32.0473	27.9439
novel_circ_0011416	389	100522688;	exon:37754851-37754954,exon:37759555-37759610,exon:37767070-37767166,exon:37768701-37768836	UBR2	0	0	0	0	0	0	0	16.0237	0
novel_circ_0011417	406	100522688;	exon:37754851-37754954,exon:37755655-37755733,exon:37768701-37768836,exon:37769606-37769696	UBR2	0	0	0	0	0	23.5399	0	0	0
novel_circ_0011414	187	100522688;	exon:37747743-37747852,exon:37755655-37755733	UBR2	0	0	0	0	0	0	0	16.0237	0
novel_circ_0016375	305	100154594;	exon:65359974-65360053,exon:65362418-65362520,exon:65374899-65375023	UGGT2	0	0	0	24.4717	0	0	0	0	0
novel_circ_0011412	256	100522688;	exon:37742505-37742659,exon:37744654-37744756	UBR2	0	0	0	0	0	0	0	37.3886	13.9719
novel_circ_0016373	360	100519383;	exon:65182192-65182254,exon:65184531-65184668,exon:65187993-65188154	DZIP1	0	0	0	0	10.4888	0	0	42.7298	90.8176
novel_circ_0011410	506	100522688;	exon:37732753-37732818,exon:37735370-37735492,exon:37735629-37735692,exon:37742505-37742659,exon:37744654-37744756	UBR2	0	0	144.397	0	0	31.3866	0	26.7061	20.9579
novel_circ_0011411	463	100522688;	exon:37735370-37735492,exon:37735629-37735692,exon:37736619-37736743,exon:37738754-37738806,exon:37739868-37739970	UBR2	0	0	0	0	26.2221	0	0	0	0
novel_circ_0007829	135	100738620;	exon:15461950-15462085	SPATS2	0	0	0	24.4717	26.2221	0	0	0	0
novel_circ_0007538	276	100158076;	exon:88758198-88758289,exon:88759543-88759728	ATF6	84.1397	0	0	0	31.4665	15.6933	79.9388	26.7061	55.8878
novel_circ_0007539	332	100158076;	exon:88784438-88784641,exon:88785639-88785768	ATF6	84.1397	121.832	0	0	0	0	0	0	0
novel_circ_0001846	459	100628178;	exon:252260376-252260510,exon:252262212-252262303,exon:252262882-252263116	KIAA0368	0	0	0	0	26.2221	15.6933	0	0	0
novel_circ_0015308	329	100512008;	exon:33434993-33435093,exon:33435504-33435619,exon:33437046-33437160	DNAJA1	0	0	0	0	15.7332	0	0	0	0
novel_circ_0015309	262	106505137;	exon:33610154-33610255,exon:33613074-33613235	--	0	0	0	0	0	0	0	0	13.9719
novel_circ_0007532	380	100155418;	exon:87720879-87721065,exon:87732858-87733052	HSD17B7	0	0	0	36.7076	52.4442	0	0	0	27.9439
novel_circ_0015307	319	100511830;	exon:33421630-33421797,exon:33423633-33423785	SMU1	0	194.932	0	0	31.4665	15.6933	45.6793	0	13.9719
novel_circ_0007530	190	100154639;	exon:85915400-85915590	PBX1	0	0	0	42.8255	0	31.3866	22.8397	10.6824	13.9719
novel_circ_0007824	295	100737376;	exon:14787847-14787892,exon:14789082-14789144,exon:14791314-14791374,exon:14794730-14794858	CCNT1	0	0	0	30.5896	57.6886	23.5399	22.8397	0	20.9579
novel_circ_0007537	343	100158076;	exon:88731237-88731336,exon:88732404-88732517,exon:88740356-88740487	ATF6	0	0	0	0	0	0	22.8397	21.3649	27.9439
novel_circ_0007534	393	100158076;	exon:88723352-88723466,exon:88725606-88725673,exon:88731237-88731336,exon:88732404-88732517	ATF6	0	0	0	0	0	31.3866	11.4198	0	0
novel_circ_0007827	332	100127131;	exon:15231735-15231810,exon:15232860-15232975,exon:15237953-15238095	LOC100127131	140.233	219.298	0	36.7076	47.1997	23.5399	34.2595	0	0
novel_circ_0022990	191	100519519;	exon:84284633-84284824	TTN	0	0	0	0	0	23.5399	0	0	0
novel_circ_0022994	264	100519519;	exon:84289158-84289422	TTN	0	0	0	0	0	0	0	0	20.9579
novel_circ_0022997	299	100519519;	exon:84293661-84293960	TTN	0	0	0	0	0	0	0	32.0473	20.9579
novel_circ_0022996	302	100519519;	exon:84293265-84293567	TTN	0	0	0	12.2359	0	0	0	0	0
novel_circ_0022998	314	100519519;	exon:84298316-84298630	TTN	0	0	0	24.4717	20.9777	0	0	26.7061	0
novel_circ_0018420	225	100157931;	exon:1510570-1510645,exon:1530325-1530386,exon:1535256-1535345	ATP2C1	0	0	0	0	0	0	0	21.3649	0
novel_circ_0018423	347	397042;	exon:151440929-151441276	CD47	0	0	0	0	26.2221	0	17.1297	0	34.9299
novel_circ_0010239	214	100519431;	exon:54899514-54899625,exon:54900406-54900509	TBC1D17	0	0	0	24.4717	10.4888	0	0	0	0
novel_circ_0010238	403	100520250;	exon:54801799-54801867,exon:54801991-54802133,exon:54802295-54802488	AP2A1	1542.56	2168.62	1107.05	556.732	907.284	612.038	588.121	309.791	565.864
novel_circ_0018427	395	100157931;	exon:1529653-1529761,exon:1530325-1530386,exon:1538008-1538124,exon:1540159-1540269	ATP2C1	0	0	0	97.8869	41.9553	39.2332	91.3586	37.3886	76.8457
novel_circ_0010235	249	100521902;	exon:54662913-54663029,exon:54663241-54663374	PRR12	0	0	96.2649	0	0	0	0	0	0
novel_circ_0010236	116	100521902;	exon:54662913-54663029	PRR12	84.1397	243.665	0	0	20.9777	47.0799	22.8397	0	90.8176
novel_circ_0010230	483	102167071;	exon:54373910-54374042,exon:54374202-54374376,exon:54374628-54374805	TRPM4	0	0	0	0	62.933	0	0	26.7061	0
novel_circ_0010232	237	100625350;	exon:54460333-54460570	TEAD2	0	73.0994	0	0	31.4665	0	11.4198	0	0
novel_circ_0006386	159	100516192;	exon:106179337-106179496	TRIM33	0	0	0	0	10.4888	23.5399	0	0	0
novel_circ_0002654	71	100513963;	intron:77386870-77386941	REV3L	0	0	0	0	0	0	0	0	34.9299
novel_circ_0006387	205	100156877;	exon:106596529-106596615,exon:106597451-106597570	HIPK1	0	0	0	0	0	0	0	10.6824	0
novel_circ_0015452	341	100524391;	exon:44934036-44934189,exon:44935447-44935556,exon:44947109-44947188	LOC100524391	0	0	0	18.3538	0	0	11.4198	16.0237	0
novel_circ_0006384	263	100516192;	exon:106166396-106166596,exon:106176099-106176162	TRIM33	0	0	0	0	0	0	34.2595	37.3886	0
novel_circ_0015453	320	100524759;	exon:45130708-45130828,exon:45139215-45139333,exon:45141954-45142036	RSU1	0	121.832	96.2649	42.8255	68.1774	23.5399	28.5496	26.7061	0
novel_circ_0008362	346	100625827;	exon:63069068-63069414	FOXJ2	0	0	0	24.4717	0	0	0	0	27.9439
novel_circ_0008363	100	100627372;	exon:63128115-63128215	NECAP1	0	0	0	0	0	0	0	10.6824	0
novel_circ_0008360	385	100525164;	exon:6191582-6191761,exon:6192245-6192322,exon:6195071-6195200	POLDIP3	0	0	0	18.3538	0	0	0	10.6824	0
novel_circ_0008361	372	100521013;	exon:62190584-62190675,exon:62198197-62198303,exon:62198863-62199038	CLEC2D	0	0	0	0	0	0	17.1297	0	0
novel_circ_0015450	315	100524391;	exon:44928914-44928995,exon:44947109-44947188,exon:44954166-44954321	LOC100524391	0	0	0	0	20.9777	0	0	21.3649	0
novel_circ_0008364	252	100627372;	exon:63129448-63129529,exon:63130661-63130832	NECAP1	56.0931	0	0	0	0	0	0	0	20.9579
novel_circ_0008365	372	100627372;	exon:63129448-63129529,exon:63130336-63130444,exon:63130661-63130844	NECAP1	0	48.7329	0	24.4717	0	15.6933	0	26.7061	48.9018
novel_circ_0016497	113	100135673;	exon:74190461-74190574	EFNB2	0	0	0	0	0	0	11.4198	0	0
novel_circ_0008369	295	100515778;	exon:64120579-64120639,exon:64120743-64120838,exon:64121673-64121813	IFFO1	0	0	0	0	26.2221	0	0	0	0
novel_circ_0006383	281	100516192;	exon:106159830-106159947,exon:106162726-106162890	TRIM33	0	0	0	0	62.933	54.9265	11.4198	21.3649	0
novel_circ_0022199	417	100622496;	exon:29959468-29959575,exon:29963741-29963908,exon:29992641-29992784	CLASP1	0	0	0	48.9434	0	0	0	0	0
novel_circ_0015535	402	100515849;	exon:48831898-48832007,exon:48841821-48841983,exon:48849200-48849331	YME1L1	112.186	0	0	12.2359	0	0	28.5496	53.4122	55.8878
novel_circ_0006380	376	100516192;	exon:106152511-106152627,exon:106156695-106156809,exon:106158899-106159045	TRIM33	0	0	0	0	0	0	0	16.0237	0
novel_circ_0022640	620	100515976;	exon:667256-667360,exon:668491-668593,exon:671549-671752,exon:672724-672828,exon:673433-673540	NEB	112.186	0	240.662	0	0	0	0	0	0
novel_circ_0022191	264	100622496;	exon:29932361-29932496,exon:29933482-29933552,exon:29937007-29937066	CLASP1	84.1397	0	144.397	0	15.7332	31.3866	45.6793	16.0237	41.9158
novel_circ_0022190	409	100622496;	exon:29931073-29931218,exon:29932361-29932496,exon:29933482-29933552,exon:29937007-29937066	CLASP1	0	0	0	0	0	0	0	21.3649	0
novel_circ_0022193	508	100622496;	exon:29932361-29932496,exon:29933482-29933552,exon:29937007-29937066,exon:29938938-29939015,exon:29939610-29939777	CLASP1	336.559	243.665	240.662	159.066	104.888	188.319	62.809	58.7535	90.8176
novel_circ_0022192	341	100622496;	exon:29932361-29932496,exon:29933482-29933552,exon:29937007-29937066,exon:29938938-29939015	CLASP1	701.164	755.361	481.325	232.481	89.1551	204.013	131.328	197.625	223.551
novel_circ_0022195	381	100622496;	exon:29959468-29959575,exon:29963741-29963908,exon:29969715-29969822	CLASP1	0	0	0	55.0614	52.4442	23.5399	0	69.4359	48.9018
novel_circ_0022194	281	100622496;	exon:29959468-29959582,exon:29963741-29963908	CLASP1	308.512	389.864	0	171.302	157.332	133.393	137.038	122.848	181.635
novel_circ_0022196	553	100622496;	exon:29959468-29959582,exon:29963741-29963908,exon:29969715-29969822,exon:29974502-29974564,exon:29977370-29977473	CLASP1	2047.4	2802.14	914.517	697.444	912.528	863.131	239.816	229.673	363.271
novel_circ_0001765	448	100521942;	exon:246866711-246866897,exon:246869889-246869948,exon:246874050-246874253	FKTN	0	0	0	48.9434	36.7109	0	62.809	42.7298	20.9579
novel_circ_0015536	391	100515849;	exon:48839072-48839170,exon:48841821-48841983,exon:48849200-48849331	YME1L1	0	0	0	0	0	23.5399	0	0	20.9579
novel_circ_0001764	188	100521765;	exon:246836576-246836676,exon:246838916-246839004	FSD1L	84.1397	0	0	12.2359	0	0	0	42.7298	0
novel_circ_0018852	430	100514684;	exon:201150895-201151201,exon:201151689-201151813	DYRK1A	0	0	0	0	26.2221	23.5399	28.5496	0	0
novel_circ_0022644	164	100152338;	exon:66664434-66664598	2021-03-07	0	0	0	30.5896	0	0	0	10.6824	0
novel_circ_0000089	311	100624494;	exon:108482616-108482747,exon:108485562-108485682,exon:108486763-108486823	USP3	336.559	560.429	481.325	367.076	309.421	533.572	1233.34	859.937	838.317
novel_circ_0024121	404	100157105;	exon:13786220-13786308,exon:13789957-13790108,exon:13792884-13792959,exon:13796165-13796255	RASSF2	84.1397	0	0	0	36.7109	54.9265	22.8397	0	0
novel_circ_0015533	541	100515849;	exon:48824469-48824559,exon:48827297-48827379,exon:48831898-48832007,exon:48839072-48839170,exon:48841821-48841983	YME1L1	0	0	0	0	0	0	28.5496	0	0
novel_circ_0000083	326	100153537;	exon:108367819-108367946,exon:108374306-108374505	HERC1	0	121.832	0	61.1793	47.1997	0	17.1297	26.7061	69.8597
novel_circ_0000082	254	100153537;	exon:108367819-108367946,exon:108368627-108368754	HERC1	0	48.7329	0	18.3538	0	0	0	10.6824	0
novel_circ_0022646	195	100152338;	exon:66675028-66675223	2021-03-07	0	0	0	0	0	0	0	10.6824	0
novel_circ_0000087	387	100624494;	exon:108459471-108459584,exon:108468382-108468465,exon:108482616-108482747,exon:108486763-108486823	USP3	140.233	170.565	481.325	208.01	36.7109	70.6198	108.488	112.166	34.9299
novel_circ_0023950	293	100522525;	exon:65540945-65541014,exon:65547404-65547478,exon:65552203-65552353	CLINT1	0	0	0	0	52.4442	0	0	0	34.9299
novel_circ_0000084	332	100624494;	exon:108447646-108447726,exon:108447894-108448000,exon:108451146-108451292	USP3	0	0	0	18.3538	0	0	0	0	0
novel_circ_0023951	560	100522906;	exon:65592396-65592734,exon:65593201-65593284,exon:65595445-65595584	LSM11	112.186	97.4659	0	122.359	136.355	78.4665	39.9694	48.071	83.8317
novel_circ_0002830	134	100625001;	exon:99046556-99046690	RPL17	224.372	194.932	144.397	42.8255	68.1774	23.5399	0	0	0
novel_circ_0001763	209	100521765;	exon:246820700-246820821,exon:246838916-246839004	FSD1L	0	0	0	0	0	0	0	21.3649	0
novel_circ_0002833	243	100152904;	exon:9923614-9923857	ARID1B	112.186	0	240.662	36.7076	89.1551	15.6933	22.8397	69.4359	174.649
novel_circ_0001762	344	100521765;	exon:246786386-246786481,exon:246787248-246787366,exon:246789047-246789178	FSD1L	0	0	0	0	0	0	0	32.0473	0
novel_circ_0012509	273	100337668;	exon:12907135-12907264,exon:12908163-12908242,exon:12920322-12920387	LCORL	0	0	0	18.3538	10.4888	54.9265	97.0685	74.7771	27.9439
novel_circ_0002839	234	100157355;	exon:99984992-99985089,exon:99988365-99988502	SKA1	0	0	0	0	0	0	0	10.6824	0
novel_circ_0005673	185	100192439;	exon:49135557-49135742	NCK2	1823.03	97.4659	0	0	36.7109	23.5399	45.6793	32.0473	0
novel_circ_0017226	286	100624184;	exon:3869511-3869660,exon:3873116-3873173,exon:3875204-3875284	TNRC6C	0	0	0	0	0	0	0	10.6824	0
novel_circ_0017225	358	397324;	exon:38678062-38678265,exon:38680571-38680726	ACACA	0	121.832	0	24.4717	15.7332	0	22.8397	0	0
novel_circ_0017224	230	397324;	exon:38642701-38642811,exon:38643405-38643525	ACACA	0	0	0	0	0	15.6933	0	0	0
novel_circ_0005677	271	100624945;	exon:49660872-49660902,exon:49660990-49661052,exon:49672921-49673100	MRPS9	0	0	0	0	0	0	0	26.7061	0
novel_circ_0005676	321	n/a	intergenic_region:49624901-49625053,intergenic_region:49629324-49629493	--	0	0	0	18.3538	0	0	0	10.6824	0
novel_circ_0005675	348	100625522;	exon:49493943-49494137,exon:49496265-49496419	TGFBRAP1	112.186	536.062	385.06	128.477	298.932	172.626	91.3586	112.166	83.8317
novel_circ_0022936	407	733591;	exon:82123055-82123131,exon:82124375-82124467,exon:82124970-82125008,exon:82125371-82125496,exon:82126843-82126919	MTX2	56.0931	48.7329	0	110.123	73.4218	141.24	102.778	122.848	27.9439
novel_circ_0005679	330	110259845;	exon:4974527-4974609,exon:4976533-4976597,exon:4976949-4977015,exon:4985156-4985274	CYTH3	196.326	121.832	144.397	48.9434	15.7332	47.0799	51.3892	42.7298	41.9158
novel_circ_0005678	148	110259845;	exon:4974527-4974609,exon:4976949-4977015	CYTH3	0	48.7329	0	0	0	15.6933	11.4198	0	0
novel_circ_0017229	414	100624184;	exon:3871333-3871475,exon:3873116-3873173,exon:3880402-3880617	TNRC6C	0	0	0	42.8255	73.4218	23.5399	0	10.6824	0
novel_circ_0017228	388	100624184;	exon:3871333-3871475,exon:3875204-3875284,exon:3877598-3877764	TNRC6C	0	0	0	0	0	0	0	16.0237	0
novel_circ_0009703	302	100626744;	exon:169108682-169108810,exon:169111214-169111388	FOXJ3	0	0	0	0	0	0	22.8397	21.3649	0
novel_circ_0009702	275	100626744;	exon:169095230-169095331,exon:169111214-169111388	FOXJ3	0	0	0	0	0	0	0	21.3649	0
novel_circ_0009701	398	100626744;	exon:169039355-169039679,exon:169047731-169047805	FOXJ3	0	0	0	85.651	99.6439	47.0799	34.2595	32.0473	34.9299
novel_circ_0006060	332	100518654;	exon:7976595-7976721,exon:7976996-7977087,exon:7978180-7978295	ZNF3	0	0	0	0	47.1997	0	0	0	0
novel_circ_0006067	423	397330;	exon:80290983-80291117,exon:80291446-80291629,exon:80291946-80292052	XPO1	0	0	0	0	0	0	17.1297	0	0
novel_circ_0001288	94	100525377;	intron:194554580-194554674	PPP2R5E	0	0	0	0	20.9777	39.2332	34.2595	10.6824	13.9719
novel_circ_0006064	304	397330;	exon:80259117-80259248,exon:80265089-80265190,exon:80268726-80268798	XPO1	0	0	0	0	41.9553	39.2332	0	16.0237	27.9439
novel_circ_0001286	218	100524661;	exon:194063964-194064182	SYNE2	0	0	0	0	0	0	11.4198	0	34.9299
novel_circ_0001287	233	100524661;	exon:194178597-194178674,exon:194178760-194178855,exon:194179809-194179870	SYNE2	0	0	0	0	0	15.6933	0	0	0
novel_circ_0009709	547	100525880;	exon:170065057-170065127,exon:170078125-170078359,exon:170101343-170101586	SCMH1	252.419	341.131	0	85.651	52.4442	102.006	34.2595	0	48.9018
novel_circ_0006068	511	397330;	exon:80290983-80291117,exon:80291446-80291629,exon:80295054-80295248	XPO1	84.1397	0	0	91.7689	52.4442	94.1597	0	32.0473	0
novel_circ_0001282	146	100524661;	exon:193991472-193991618	SYNE2	0	0	0	24.4717	0	0	0	10.6824	20.9579
novel_circ_0023958	392	100240724;	intron:66609509-66609628,intron:66618341-66618428,intron:66620556-66620742	SGCD	0	0	0	0	0	0	0	32.0473	0
novel_circ_0001280	94	100524661;	exon:193966962-193967056	SYNE2	0	0	0	0	0	0	0	0	13.9719
novel_circ_0001281	285	100524661;	exon:193982328-193982458,exon:193987065-193987220	SYNE2	0	0	0	0	0	0	34.2595	0	0
novel_circ_0018371	216	100513627;	exon:146255027-146255151,exon:146257331-146257395,exon:146259442-146259470	USF3	0	0	0	0	0	31.3866	22.8397	0	41.9158
novel_circ_0000116	269	100156660;	exon:109401152-109401279,exon:109402855-109402997	TLN2	0	0	0	0	0	0	0	21.3649	27.9439
novel_circ_0018372	385	100513627;	exon:146255027-146255142,exon:146257331-146257395,exon:146259442-146259470,exon:146263456-146263538,exon:146269436-146269532	USF3	0	0	0	0	0	0	0	21.3649	0
novel_circ_0000883	440	102157824;	exon:16368499-16368632,exon:16369649-16369805,exon:16370925-16371076	GINM1	0	0	0	18.3538	15.7332	31.3866	0	0	0
novel_circ_0000882	415	100157295;	exon:163673701-163673847,exon:163673945-163674120,exon:163675678-163675772	DENND4A	0	0	0	18.3538	0	23.5399	0	0	0
novel_circ_0000881	321	100157295;	exon:163673701-163673847,exon:163673945-163674120	DENND4A	0	0	0	91.7689	26.2221	47.0799	45.6793	53.4122	13.9719
novel_circ_0018373	242	100513627;	exon:146257331-146257395,exon:146263456-146263538,exon:146269436-146269532	USF3	0	0	0	18.3538	0	0	11.4198	42.7298	41.9158
novel_circ_0000887	462	102157824;	exon:16369649-16369805,exon:16370925-16371076,exon:16374089-16374185,exon:16374355-16374414	GINM1	84.1397	0	0	79.5331	57.6886	62.7732	68.519	42.7298	97.8036
novel_circ_0000886	307	102157824;	exon:16369649-16369805,exon:16370925-16371076	GINM1	0	0	0	30.5896	20.9777	0	0	0	0
novel_circ_0000885	116	100157295;	exon:163693167-163693283	DENND4A	0	0	0	12.2359	0	0	0	32.0473	0
novel_circ_0000884	595	102157824;	exon:16368499-16368632,exon:16369649-16369805,exon:16370925-16371076,exon:16374089-16374185,exon:16374355-16374414	GINM1	364.605	194.932	96.2649	159.066	89.1551	149.086	159.878	64.0947	104.79
novel_circ_0013582	124	n/a	intergenic_region:105965061-105965185	--	0	0	0	30.5896	0	0	0	0	0
novel_circ_0000888	306	102157824;	exon:16370925-16371076,exon:16374089-16374185,exon:16374355-16374414	GINM1	140.233	48.7329	0	0	0	15.6933	39.9694	21.3649	48.9018
novel_circ_0000463	413	397349;	exon:128968343-128968379,exon:128969058-128969266,exon:128970537-128970706	CAPN3	0	0	0	110.123	241.243	141.24	102.778	58.7535	69.8597
novel_circ_0002485	377	100152047;	exon:66332071-66332170,exon:66336420-66336572,exon:66338938-66339064	COQ3	0	121.832	0	24.4717	47.1997	31.3866	34.2595	26.7061	27.9439
novel_circ_0008487	309	100517587;	exon:69789457-69789623,exon:69838213-69838356	BCL2L13	0	0	0	55.0614	36.7109	0	57.0991	16.0237	0
novel_circ_0002487	278	100152047;	exon:66336420-66336572,exon:66338938-66339064	COQ3	0	0	0	0	20.9777	0	0	0	0
novel_circ_0002486	99	n/a	intergenic_region:66332071-66332170	--	0	0	0	0	0	23.5399	11.4198	0	0
novel_circ_0002481	117	100156082;	exon:65920983-65921100	FBXL4	0	0	0	61.1793	10.4888	0	0	0	20.9579
novel_circ_0002480	558	100156082;	exon:65894300-65894513,exon:65911317-65911662	FBXL4	0	0	0	0	31.4665	62.7732	22.8397	0	20.9579
novel_circ_0002483	394	n/a	intergenic_region:66321461-66321652,intergenic_region:66347154-66347357	--	0	0	0	0	31.4665	23.5399	0	10.6824	0
novel_circ_0002482	317	100152047;	exon:66321461-66321652,exon:66338938-66339064	COQ3	0	0	0	48.9434	0	62.7732	0	10.6824	0
novel_circ_0002489	322	100134950;	exon:66353976-66354146,exon:66355324-66355377,exon:66356093-66356192	PNISR	0	0	144.397	30.5896	0	0	28.5496	37.3886	0
novel_circ_0011487	317	100511822;	exon:46696413-46696467,exon:46700944-46701207	ICK	168.279	170.565	0	146.83	52.4442	156.933	256.946	229.673	132.733
novel_circ_0009567	397	100517164;	exon:159936873-159937028,exon:159939849-159939971,exon:159943615-159943735	ZFYVE9	0	0	0	12.2359	10.4888	0	0	0	0
novel_circ_0018378	288	100624928;	exon:146421223-146421321,exon:146423825-146423872,exon:146428655-146428798	SPICE1	0	0	0	0	0	0	45.6793	42.7298	97.8036
novel_circ_0009565	647	100517164;	intron:159918293-159918375,intron:159920446-159920670,intron:159943615-159943735,intron:159949532-159949753	ZFYVE9	0	146.199	0	67.2972	31.4665	62.7732	0	0	27.9439
novel_circ_0009564	475	100517164;	exon:159918293-159918375,exon:159920446-159920670,exon:159949532-159949701	ZFYVE9	84.1397	487.329	0	152.948	351.376	219.706	102.778	74.7771	55.8878
novel_circ_0006391	248	100156877;	exon:106594905-106595067,exon:106596529-106596615	HIPK1	56.0931	0	0	48.9434	0	39.2332	28.5496	21.3649	13.9719
novel_circ_0009562	306	100517164;	exon:159918293-159918375,exon:159920446-159920670	ZFYVE9	0	0	0	0	0	0	39.9694	0	0
novel_circ_0006393	119	100156877;	exon:106597451-106597570	HIPK1	0	0	0	12.2359	0	0	0	0	0
novel_circ_0009560	273	100517164;	exon:159908971-159909075,exon:159949532-159949701	ZFYVE9	0	0	0	30.5896	26.2221	62.7732	0	0	20.9579
novel_circ_0021550	247	100155879;	exon:100133066-100133179,exon:100170723-100170857	HECW2	0	0	0	36.7076	0	0	0	0	0
novel_circ_0006399	486	100154428;	exon:106856345-106856473,exon:106857091-106857363,exon:106859760-106859846	PHTF1	0	0	0	24.4717	47.1997	23.5399	28.5496	10.6824	0
novel_circ_0006398	257	100154428;	exon:106874495-106874620,exon:106875130-106875262	PHTF1	0	0	0	24.4717	0	0	0	21.3649	0
novel_circ_0009569	376	100517164;	exon:159936873-159937028,exon:159939849-159939971,exon:159953876-159953975	ZFYVE9	0	97.4659	0	18.3538	26.2221	0	0	0	0
novel_circ_0009568	324	100517164;	exon:159936873-159937028,exon:159949532-159949701	ZFYVE9	0	0	0	0	20.9777	0	0	0	0
novel_circ_0023114	261	100519519;	exon:84371786-84371863,exon:84374212-84374289,exon:84375200-84375307	TTN	0	0	0	24.4717	0	0	11.4198	0	0
novel_circ_0023112	243	100519519;	exon:84371198-84371281,exon:84371786-84371863,exon:84372072-84372155	TTN	196.326	0	192.53	0	0	0	0	21.3649	0
novel_circ_0000148	312	100157039;	exon:111511570-111511701,exon:111512665-111512846	ICE2	0	0	0	0	0	0	0	10.6824	0
novel_circ_0025260	455	100514612;	exon:9065917-9066076,exon:9074341-9074377,exon:9082641-9082725,exon:9084140-9084316	BRAF	196.326	97.4659	96.2649	110.123	73.4218	70.6198	22.8397	90.8008	34.9299
novel_circ_0008480	223	100517587;	intron:69788160-69788217,intron:69789457-69789623	BCL2L13	0	48.7329	0	0	0	0	51.3892	64.0947	55.8878
novel_circ_0023119	243	100519519;	exon:84372770-84372847,exon:84373631-84373723,exon:84373931-84374005	TTN	0	0	0	0	0	0	51.3892	32.0473	41.9158
novel_circ_0014428	354	100171399;	exon:6083176-6083353,exon:6088082-6088259	STIM1	0	48.7329	0	97.8869	89.1551	70.6198	45.6793	74.7771	76.8457
novel_circ_0014429	403	100171399;	exon:6088082-6088259,exon:6099272-6099387,exon:6103146-6103257	STIM1	0	0	0	12.2359	0	0	0	0	0
novel_circ_0014426	427	100520212;	exon:60754739-60754959,exon:60755924-60756058,exon:60756652-60756725	NCAPD3	0	73.0994	0	0	0	0	0	10.6824	0
novel_circ_0014427	317	100192441;	exon:60798004-60798179,exon:60799922-60800064	VPS26B	0	0	0	0	0	23.5399	0	0	0
novel_circ_0014420	211	102166900;	exon:6031379-6031514,exon:6033244-6033320	RRM1	0	0	0	42.8255	0	0	0	0	0
novel_circ_0014421	297	102166900;	exon:6031379-6031514,exon:6048498-6048660	RRM1	56.0931	0	0	0	0	0	0	0	0
novel_circ_0014423	499	102166900;	exon:6040783-6040862,exon:6041725-6042062,exon:6042912-6042995	RRM1	224.372	170.565	0	55.0614	73.4218	172.626	108.488	21.3649	83.8317
novel_circ_0002318	413	100156556;100524228;	intron:44992332-44992401,intron:45002803-45003147	ZUFSP;RSPH4A	0	0	0	36.7076	26.2221	15.6933	0	16.0237	0
novel_circ_0015317	344	100516752;	exon:39537452-39537595,exon:39539186-39539294,exon:39540293-39540386	MPP7	0	0	0	0	0	0	0	21.3649	0
novel_circ_0011489	154	100152568;	exon:46731024-46731178	FBXO9	0	48.7329	0	12.2359	0	0	0	0	0
novel_circ_0024893	361	100520159;	exon:19926060-19926178,exon:19927984-19928227	FAM71F2	0	0	0	0	0	0	0	0	20.9579
novel_circ_0020134	302	100154193;	exon:113258016-113258121,exon:113261209-113261275,exon:113343766-113343897	GBF1	0	97.4659	0	61.1793	178.31	47.0799	39.9694	85.4596	27.9439
novel_circ_0020137	253	100155412;	exon:113588149-113588291,exon:113595357-113595468	SUFU	0	0	0	0	15.7332	0	0	0	0
novel_circ_0020133	277	100154193;	intron:113258016-113258121,intron:113261209-113261275,intron:113308837-113308943	GBF1	0	0	0	30.5896	52.4442	39.2332	0	16.0237	13.9719
novel_circ_0020132	348	100154193;	intron:113258016-113258121,intron:113261209-113261275,intron:113262853-113263030	GBF1	0	0	0	12.2359	20.9777	0	17.1297	10.6824	27.9439
novel_circ_0024998	247	100525726;	exon:40140465-40140617,exon:40161261-40161356	BBS9	84.1397	48.7329	0	42.8255	0	23.5399	28.5496	0	0
novel_circ_0020139	259	595114;	exon:113694653-113694769,exon:113699439-113699582	ARL3	56.0931	146.199	0	0	0	0	0	0	0
novel_circ_0020138	351	595114;	exon:113680007-113680192,exon:113682571-113682621,exon:113694653-113694769	ARL3	56.0931	0	0	0	0	0	0	0	0
novel_circ_0004502	345	100627579;	exon:94977092-94977234,exon:94979141-94979256,exon:94984649-94984737	RASA1	0	0	0	0	0	0	0	32.0473	20.9579
novel_circ_0004503	283	100310796;	exon:95012283-95012493,exon:95014110-95014183	CCNH	0	48.7329	0	30.5896	0	0	45.6793	0	27.9439
novel_circ_0004500	300	100627579;	exon:94936432-94936584,exon:94942461-94942578,exon:94943593-94943624	RASA1	112.186	0	0	67.2972	26.2221	47.0799	17.1297	53.4122	69.8597
novel_circ_0004501	230	100627579;	exon:94936432-94936584,exon:94954141-94954219	RASA1	0	0	0	0	0	0	17.1297	21.3649	0
novel_circ_0001754	371	100739365;	exon:246133297-246133507,exon:246135280-246135441	LOC100739365	0	0	0	12.2359	0	0	0	0	0
novel_circ_0001027	233	100155295;	exon:169829622-169829760,exon:169835940-169836000,exon:169836779-169836814	MIA2	56.0931	0	0	30.5896	0	23.5399	34.2595	64.0947	27.9439
novel_circ_0004504	180	100518540;	exon:95661294-95661391,exon:95663974-95664057	TMEM161B	0	0	0	24.4717	0	0	0	0	0
novel_circ_0001025	504	100155295;	exon:169821469-169821591,exon:169823169-169823277,exon:169825001-169825047,exon:169825777-169825867,exon:169829622-169829760	MIA2	84.1397	0	96.2649	79.5331	57.6886	117.7	68.519	571.511	887.218
novel_circ_0001759	139	100152140;	exon:246683048-246683187	SLC44A1	0	0	0	0	0	0	0	21.3649	0
novel_circ_0004508	216	100518540;	exon:95634047-95634160,exon:95677695-95677798	TMEM161B	0	0	0	24.4717	26.2221	0	0	0	13.9719
novel_circ_0022794	179	100521299;	exon:76207329-76207508	UBR3	0	0	0	0	10.4888	0	0	0	0
novel_circ_0016574	442	100155799;	exon:8661843-8662015,exon:8663835-8663995,exon:8665829-8665939	FRY	0	0	0	24.4717	26.2221	0	22.8397	26.7061	0
novel_circ_0016575	486	100155799;	exon:8661843-8662015,exon:8663835-8663995,exon:8670472-8670626	FRY	0	0	0	42.8255	47.1997	23.5399	28.5496	32.0473	0
novel_circ_0016576	314	100155799;	exon:8663835-8663995,exon:8670472-8670626	FRY	168.279	0	0	122.359	136.355	70.6198	51.3892	74.7771	41.9158
novel_circ_0025070	289	102159531;	exon:4718566-4718676,exon:4719305-4719429,exon:4730891-4730946	ACTR3B	140.233	146.199	0	36.7076	20.9777	54.9265	28.5496	37.3886	69.8597
novel_circ_0016570	297	100155799;	exon:8627782-8627885,exon:8628355-8628463,exon:8630432-8630518	FRY	0	0	0	0	0	78.4665	0	0	111.776
novel_circ_0003533	260	100522362;	exon:18225127-18225243,exon:18226070-18226125,exon:18230225-18230314	EXT2	0	0	0	0	31.4665	0	0	0	0
novel_circ_0016572	263	100155799;	exon:8660882-8660973,exon:8661843-8662015	FRY	0	243.665	0	12.2359	0	0	79.9388	64.0947	0
novel_circ_0003531	348	397326;	exon:1760847-1760973,exon:1761353-1761431,exon:1772728-1772872	KCNQ1	112.186	0	0	12.2359	0	39.2332	0	0	0
novel_circ_0024833	436	106506781;	exon:17859078-17859173,exon:17860005-17860064,exon:17872046-17872157,exon:17883992-17884051,exon:17889683-17889795	--	0	0	0	24.4717	0	0	102.778	53.4122	83.8317
novel_circ_0000680	569	397318;	exon:145954272-145954327,exon:145960694-145960834,exon:145962448-145962620,exon:145964691-145964893	NFATC1	0	0	0	201.892	256.976	235.399	57.0991	85.4596	27.9439
novel_circ_0016579	410	100155799;	exon:8670472-8670626,exon:8685952-8686208	FRY	0	0	0	42.8255	0	0	0	0	0
novel_circ_0003538	236	100312972;	intron:18496995-18497123,intron:18499951-18499995,intron:18500772-18500836	HSD17B12	0	0	0	0	0	47.0799	45.6793	37.3886	0
novel_circ_0012572	210	100523387;	exon:133758866-133759076	WDFY3	0	0	0	0	0	15.6933	0	0	0
novel_circ_0025075	152	100523707;	exon:47630828-47630980	MPP6	0	0	0	0	0	0	17.1297	0	0
novel_circ_0002602	212	100525621;	exon:76605692-76605761,exon:76606061-76606204	CDK19	0	0	0	0	0	0	11.4198	0	0
novel_circ_0002221	307	100152782;	exon:36986917-36987051,exon:36987293-36987385,exon:36987470-36987551	TRMT11	56.0931	0	0	0	0	0	0	21.3649	48.9018
novel_circ_0002223	308	100158022;	exon:37010121-37010234,exon:37012234-37012360,exon:37014251-37014320	HINT3	0	0	0	18.3538	0	0	51.3892	0	0
novel_circ_0002222	445	100152782;	exon:36986917-36987051,exon:36987293-36987385,exon:36987470-36987551,exon:36991399-36991472,exon:36994802-36994867	TRMT11	56.0931	0	96.2649	12.2359	0	47.0799	17.1297	0	69.8597
novel_circ_0002224	425	100158022;	exon:37010121-37010234,exon:37012234-37012360,exon:37014251-37014320,exon:37016604-37016721	HINT3	0	0	0	0	0	70.6198	17.1297	0	0
novel_circ_0002227	428	100157226;	exon:37167041-37167150,exon:37180277-37180474,exon:37182729-37182851	NCOA7	140.233	0	0	0	0	23.5399	0	0	0
novel_circ_0002229	209	102166405;	exon:39228114-39228323	TRDN	0	0	0	0	10.4888	0	0	0	0
novel_circ_0002228	311	100621969;	exon:38651-38757,exon:39746-39951	PSMB1	0	0	0	0	0	23.5399	11.4198	10.6824	13.9719
novel_circ_0024359	614	100156283;	exon:38164322-38164477,exon:38167202-38167482,exon:38173489-38173595,exon:38198034-38198107	NCOA6	0	0	0	61.1793	89.1551	94.1597	17.1297	90.8008	90.8176
novel_circ_0008032	488	100152555;	exon:32950872-32950953,exon:32951967-32952035,exon:32953153-32953209,exon:32954098-32954238,exon:32956745-32956888	RAP1B	0	0	0	0	0	0	0	112.166	0
novel_circ_0011680	330	100510914;	exon:60079176-60079268,exon:60079810-60080048	NEO1	0	0	0	30.5896	0	0	0	0	13.9719
novel_circ_0008033	321	100152555;	exon:32950872-32950953,exon:32951967-32952035,exon:32953153-32953209,exon:32957698-32957814	RAP1B	0	0	0	0	0	23.5399	0	0	0
novel_circ_0008030	555	100152555;	exon:32950689-32950756,exon:32950872-32950953,exon:32951967-32952035,exon:32953153-32953209,exon:32954098-32954238,exon:32956745-32956888	RAP1B	0	0	0	97.8869	78.6662	141.24	85.6487	32.0473	76.8457
novel_circ_0003289	346	100519539;	exon:139706337-139706458,exon:139718841-139718947,exon:139736795-139736914	KLHL3	56.0931	121.832	0	0	20.9777	0	0	0	0
novel_circ_0008031	289	100152555;	exon:32950872-32950953,exon:32951967-32952035,exon:32954098-32954238	RAP1B	0	0	0	0	0	0	28.5496	16.0237	0
novel_circ_0001416	362	100153161;	exon:209328952-209329044,exon:209329114-209329210,exon:209330165-209330339	MPDZ	0	121.832	0	55.0614	36.7109	62.7732	34.2595	32.0473	41.9158
novel_circ_0003280	187	100512769;	exon:137591763-137591950	H2AFY	0	194.932	144.397	0	0	0	57.0991	26.7061	0
novel_circ_0003281	398	n/a	intergenic_region:1382252-1382392,intergenic_region:1382475-1382602,intergenic_region:1383096-1383227	--	532.885	0	0	0	0	0	0	0	0
novel_circ_0000682	374	397318;	exon:145962448-145962620,exon:145964691-145964893	NFATC1	0	0	0	250.835	314.665	408.026	205.557	208.308	286.425
novel_circ_0003283	570	100624262;	exon:138308109-138308679	SMAD5	981.63	901.559	1395.84	1908.79	2286.57	2110.75	1490.29	1869.43	1571.84
novel_circ_0003284	370	100624262;	exon:138315762-138316013,exon:138320625-138320744	SMAD5	701.164	389.864	481.325	397.665	209.777	211.859	314.045	304.45	335.327
novel_circ_0003285	251	100624262;	exon:138315762-138316013	SMAD5	0	0	0	30.5896	47.1997	23.5399	0	32.0473	62.8737
novel_circ_0000711	142	100621373;	exon:147767103-147767245	ZNF236	112.186	194.932	96.2649	0	0	0	0	16.0237	20.9579
novel_circ_0008037	544	100516909;	exon:33010358-33010902	NUP107	84.1397	0	0	55.0614	26.2221	31.3866	17.1297	0	0
novel_circ_0016145	254	100521146;	intron:2609301-2609448,intron:2610396-2610503	TNFRSF19	0	0	0	0	0	0	0	0	55.8878
novel_circ_0016144	271	100736854;	exon:25937034-25937124,exon:25941344-25941525	SUGT1	0	0	96.2649	0	26.2221	0	51.3892	37.3886	27.9439
novel_circ_0021268	75	100155086;	exon:72226508-72226583	VPS26A	0	0	0	0	0	0	22.8397	0	0
novel_circ_0021269	255	100155086;	exon:72217555-72217704,exon:72231345-72231451	VPS26A	0	0	96.2649	0	0	0	0	10.6824	13.9719
novel_circ_0008034	448	100516909;	exon:32992793-32992879,exon:32993504-32993619,exon:32998512-32998656,exon:33000522-33000625	NUP107	112.186	0	0	0	47.1997	0	0	0	0
novel_circ_0016143	293	100736854;	exon:25923054-25923150,exon:25923952-25924059,exon:25937034-25937124	SUGT1	0	0	0	0	0	0	0	0	13.9719
novel_circ_0016142	293	100736854;	exon:25923054-25923150,exon:25923952-25924059,exon:25937034-25937124	SUGT1	0	0	0	0	0	0	34.2595	0	13.9719
novel_circ_0021262	508	100519874;	exon:72000256-72000434,exon:72003967-72004152,exon:72004653-72004798	DDX50	0	0	288.795	67.2972	52.4442	70.6198	91.3586	32.0473	34.9299
novel_circ_0021263	575	100519874;	exon:72000256-72000434,exon:72003737-72003854,exon:72019478-72019639,exon:72021326-72021445	DDX50	0	0	0	30.5896	0	0	22.8397	0	20.9579
novel_circ_0021260	337	100519874;	exon:71999543-71999618,exon:72003737-72003854,exon:72004653-72004798	DDX50	56.0931	0	192.53	42.8255	20.9777	47.0799	34.2595	0	20.9579
novel_circ_0021261	224	100519874;	exon:71999543-71999618,exon:72010868-72011017	DDX50	0	0	96.2649	0	0	23.5399	22.8397	26.7061	20.9579
novel_circ_0021266	260	100153111;	exon:72044646-72044721,exon:72048695-72048880	DDX21	196.326	73.0994	240.662	104.005	10.4888	117.7	39.9694	16.0237	48.9018
novel_circ_0008801	453	102161224;	exon:87016850-87017035,exon:87017302-87017394,exon:87020749-87020925	CFAP54	0	0	0	0	52.4442	70.6198	11.4198	0	27.9439
novel_circ_0024344	159	102165807;	exon:37890389-37890548	--	0	0	0	0	47.1997	15.6933	0	0	13.9719
novel_circ_0021265	351	100519874;	exon:72021326-72021445,exon:72022667-72022740,exon:72022965-72023124	DDX50	0	0	0	0	26.2221	0	0	0	0
novel_circ_0008800	136	102161224;	exon:87005518-87005654	CFAP54	0	0	0	0	10.4888	23.5399	0	0	20.9579
novel_circ_0015171	323	100512302;	exon:25606345-25606506,exon:25629469-25629631	HABP4	0	0	0	0	0	0	0	21.3649	13.9719
novel_circ_0015179	486	100514312;	exon:25754105-25754191,exon:25760691-25760758,exon:25765895-25765966,exon:25767178-25767246,exon:25772141-25772243,exon:25773828-25773920	SLC35D2	0	0	336.927	73.4152	73.4218	180.473	57.0991	0	0
novel_circ_0008806	143	102161224;	intron:87089380-87089523	CFAP54	0	0	0	18.3538	0	0	0	0	0
novel_circ_0023804	385	100514689;	exon:45500364-45500465,exon:45505037-45505169,exon:45509409-45509476,exon:45511823-45511908	MAST4	56.0931	0	0	30.5896	31.4665	86.3131	68.519	58.7535	34.9299
novel_circ_0023805	716	100623707;	exon:46446240-46446956	PIK3R1	0	706.628	0	0	0	0	0	0	0
novel_circ_0023806	245	100623707;	exon:46495563-46495655,exon:46496097-46496171,exon:46503528-46503607	PIK3R1	112.186	121.832	240.662	30.5896	47.1997	0	17.1297	0	20.9579
novel_circ_0023807	288	102159645;	intron:46917349-46917583,intron:46924115-46924169	--	0	0	0	0	0	23.5399	0	0	0
novel_circ_0023800	256	100511789;	exon:44588094-44588227,exon:44593467-44593590	SREK1	0	0	144.397	0	0	15.6933	0	21.3649	27.9439
novel_circ_0023801	278	100511789;	exon:44600047-44600211,exon:44602990-44603104	SREK1	0	0	0	18.3538	10.4888	0	11.4198	0	13.9719
novel_circ_0023803	233	100514689;	exon:45500364-45500465,exon:45505037-45505169	MAST4	0	0	0	18.3538	10.4888	15.6933	0	26.7061	27.9439
novel_circ_0025441	74	100624439;	exon:16300922-16300996	CXHXorf23	0	73.0994	336.927	0	0	39.2332	0	21.3649	20.9579
novel_circ_0023808	279	n/a	intergenic_region:46939066-46939345	--	0	0	0	0	0	0	28.5496	0	0
novel_circ_0023809	161	n/a	intergenic_region:46947961-46948122	--	0	0	0	0	0	0	0	21.3649	0
novel_circ_0005879	365	100516548;	exon:69221305-69221365,exon:69222608-69222654,exon:69225543-69225802	DUSP11	0	0	0	0	0	15.6933	0	10.6824	0
novel_circ_0008558	291	100049661;	exon:74520267-74520358,exon:74527501-74527701	ADAMTS20	0	0	0	0	0	54.9265	0	0	0
novel_circ_0024698	331	n/a	intergenic_region:10516384-10516537,intergenic_region:10520107-10520285	--	0	48.7329	0	0	0	0	0	0	0
novel_circ_0021408	180	397434;	intron:79362477-79362582,intron:79363729-79363804	KCNMA1	56.0931	0	0	0	0	0	0	0	0
novel_circ_0021409	387	397434;	intron:79362504-79362758,intron:79363729-79363789,intron:79364237-79364310	KCNMA1	140.233	268.031	240.662	48.9434	73.4218	102.006	11.4198	32.0473	90.8176
novel_circ_0021406	207	106507128;	exon:77846849-77846913,exon:77862286-77862429	LOC106507128	0	0	0	24.4717	0	0	39.9694	21.3649	34.9299
novel_circ_0005870	303	100519249;	exon:68667966-68668127,exon:68668921-68669063	DCTN1	0	0	0	0	0	0	0	21.3649	0
novel_circ_0005873	395	100738341;	exon:68856274-68856440,exon:68873111-68873340	MOB1A	0	0	0	0	15.7332	0	0	0	48.9018
novel_circ_0005872	392	100738341;	exon:68856274-68856440,exon:68862843-68862936,exon:68865246-68865379	MOB1A	0	0	0	67.2972	83.9107	0	22.8397	42.7298	0
novel_circ_0005875	377	100516729;	exon:69158854-69159020,exon:69161674-69161773,exon:69162366-69162478	STAMBP	0	0	0	0	0	0	0	16.0237	0
novel_circ_0005874	123	100737769;	exon:68886216-68886339	BOLA3	0	48.7329	0	0	0	0	0	0	0
novel_circ_0021400	95	100151793;	exon:77721606-77721701	SAMD8	0	0	0	36.7076	26.2221	0	0	21.3649	0
novel_circ_0005876	329	100516548;	exon:69208063-69208138,exon:69212653-69212784,exon:69216449-69216572	DUSP11	0	0	0	12.2359	0	0	11.4198	0	0
novel_circ_0017762	201	106505248;	exon:60375325-60375377,exon:60376419-60376568	PRPSAP2	0	0	0	0	0	0	11.4198	0	20.9579
novel_circ_0017763	648	106505248;	exon:60366858-60366973,exon:60370050-60370222,exon:60373334-60373400,exon:60375325-60375377,exon:60376419-60376568,exon:60376826-60376920	PRPSAP2	1234.05	657.895	866.384	477.198	466.753	627.732	222.687	138.872	321.355
novel_circ_0017760	287	106505248;	exon:60366858-60366973,exon:60370050-60370222	PRPSAP2	0	97.4659	0	0	10.4888	31.3866	28.5496	21.3649	0
novel_circ_0017761	353	106505248;	exon:60366858-60366973,exon:60370050-60370222,exon:60373334-60373400	PRPSAP2	0	0	0	12.2359	0	31.3866	17.1297	10.6824	55.8878
novel_circ_0017766	533	106505248;	exon:60370050-60370222,exon:60373334-60373400,exon:60375325-60375377,exon:60376419-60376568,exon:60376826-60376920	PRPSAP2	448.745	316.764	336.927	183.538	146.844	149.086	68.519	16.0237	83.8317
novel_circ_0017767	361	106505248;	exon:60373334-60373400,exon:60375325-60375377,exon:60376419-60376568,exon:60376826-60376920	PRPSAP2	364.605	73.0994	0	61.1793	199.288	70.6198	119.908	21.3649	83.8317
novel_circ_0017764	295	106505248;	intron:60375325-60375377,intron:60376419-60376568,intron:60376826-60376920	PRPSAP2	0	0	0	18.3538	0	0	0	0	0
novel_circ_0017765	373	106505248;	exon:60370050-60370222,exon:60375325-60375377,exon:60376419-60376568	PRPSAP2	0	0	96.2649	12.2359	0	0	0	42.7298	0
novel_circ_0000324	336	100169932;	exon:121168314-121168527,exon:121176119-121176242	TRPM7	0	0	0	18.3538	0	0	0	21.3649	34.9299
novel_circ_0017769	243	106505248;	exon:60376419-60376568,exon:60376826-60376920	PRPSAP2	0	0	0	0	41.9553	0	11.4198	0	13.9719
novel_circ_0000895	388	595117;	exon:163865640-163865835,exon:163866069-163866262	RAB11A	0	0	0	183.538	183.555	172.626	137.038	165.578	62.8737
novel_circ_0000579	381	100518888;	exon:137910161-137910310,exon:137914128-137914255,exon:137926505-137926610	TTC23	84.1397	0	0	48.9434	36.7109	23.5399	17.1297	26.7061	27.9439
novel_circ_0003717	331	100514626;	exon:42015142-42015349,exon:42016942-42017066	PIK3C2A	0	0	0	0	0	0	0	16.0237	0
novel_circ_0000572	182	100623531;	exon:137211162-137211344	FAM169B	0	0	0	0	15.7332	0	0	0	0
novel_circ_0000571	312	n/a	intergenic_region:137180527-137180677,intergenic_region:137181048-137181150,intergenic_region:137185592-137185652	--	0	73.0994	0	0	0	0	34.2595	0	0
novel_circ_0000570	287	100738040;	exon:136226171-136226345,exon:136229538-136229651	AQR	0	0	0	0	15.7332	0	0	0	0
novel_circ_0000577	194	100623833;	exon:137864362-137864486,exon:137874669-137874739	SYNM	0	0	0	0	0	0	0	0	13.9719
novel_circ_0000576	545	397350;	exon:137638041-137638586	IGF1R	2804.66	3362.57	2454.76	1125.7	1300.62	1271.16	565.281	480.71	579.836
novel_circ_0000464	377	397349;	exon:128969058-128969266,exon:128970537-128970706	CAPN3	0	0	0	12.2359	0	0	0	0	0
novel_circ_0019654	246	100153698;	exon:73800008-73800113,exon:73803378-73803519	ACAD11	0	0	0	0	0	15.6933	22.8397	21.3649	0
novel_circ_0019655	279	100521223;	exon:73844884-73844993,exon:73845816-73845902,exon:73846540-73846624	UBA5	0	0	0	0	0	23.5399	22.8397	26.7061	34.9299
novel_circ_0019308	374	100525781;	exon:34813672-34813769,exon:34814821-34814973,exon:34816603-34816728	PBRM1	0	170.565	0	0	0	0	0	16.0237	0
novel_circ_0014229	246	100101922;	exon:36671432-36671678	ATM	56.0931	0	0	0	36.7109	39.2332	17.1297	10.6824	0
novel_circ_0019650	236	100153698;	exon:73778764-73778862,exon:73785094-73785232	ACAD11	0	0	0	0	0	0	34.2595	0	20.9579
novel_circ_0008778	140	100514234;	exon:86727291-86727431	NEDD1	0	0	0	0	0	0	0	16.0237	0
novel_circ_0019653	438	100153698;	exon:73791978-73792049,exon:73800008-73800113,exon:73802291-73802412,exon:73803378-73803519	ACAD11	0	0	0	24.4717	0	0	0	0	0
novel_circ_0014222	396	100627195;	exon:36581948-36582172,exon:36582935-36582975,exon:36585178-36585250,exon:36587013-36587073	LOC100627195	0	0	240.662	287.543	167.821	243.246	182.717	144.213	244.509
novel_circ_0000912	349	397260;	exon:165111743-165111955,exon:165114515-165114652	SMAD3	0	0	0	134.594	183.555	172.626	342.595	186.943	251.495
novel_circ_0014220	392	100627195;	exon:36576888-36576975,exon:36579588-36579669,exon:36581948-36582172	LOC100627195	0	0	0	48.9434	0	39.2332	22.8397	0	0
novel_circ_0008776	480	100302698;	exon:85286294-85286475,exon:85287502-85287681,exon:85290132-85290252	SLC25A3	785.304	1193.96	1203.31	0	267.465	353.099	137.038	208.308	209.579
novel_circ_0008771	297	100513283;	exon:85228901-85229085,exon:85229826-85229939	APAF1	0	0	0	0	0	0	17.1297	0	0
novel_circ_0014227	301	100101922;	exon:36656682-36656853,exon:36663073-36663203	ATM	0	0	0	0	0	23.5399	0	0	0
novel_circ_0014224	358	100101922;	exon:36625370-36625471,exon:36625555-36625667,exon:36627501-36627646	ATM	0	0	0	0	0	0	17.1297	0	0
novel_circ_0014225	377	100101922;	exon:36625370-36625471,exon:36625555-36625667,exon:36630165-36630329	ATM	0	0	0	0	0	0	0	21.3649	0
novel_circ_0008083	410	100153354;	intron:34492041-34492263,intron:34502074-34502196,intron:34513018-34513084	CNOT2	0	0	0	79.5331	41.9553	47.0799	28.5496	0	20.9579
novel_circ_0008082	415	100153354;	intron:34492036-34492263,intron:34502074-34502196,intron:34513018-34513084	CNOT2	0	0	0	85.651	26.2221	86.3131	45.6793	37.3886	55.8878
novel_circ_0001251	575	100157646;	exon:189419733-189419790,exon:189423081-189423219,exon:189424959-189425110,exon:189440400-189440442,exon:189440539-189440726	C1H14orf39	0	170.565	336.927	0	0	0	0	0	0
novel_circ_0008080	321	100153354;	exon:34470911-34471053,exon:34492206-34492263,exon:34502074-34502196	CNOT2	0	0	192.53	30.5896	47.1997	39.2332	17.1297	10.6824	48.9018
novel_circ_0008087	572	100153354;	exon:34527993-34528072,exon:34530856-34530981,exon:34532678-34532802,exon:34539125-34539225,exon:34541275-34541419	CNOT2	0	0	0	0	0	0	0	16.0237	0
novel_circ_0008086	329	100153354;	exon:34524406-34524553,exon:34525282-34525464	CNOT2	0	0	0	12.2359	0	0	0	0	13.9719
novel_circ_0008085	226	100153354;	exon:34524406-34524553,exon:34527993-34528072	CNOT2	0	0	0	0	52.4442	23.5399	28.5496	0	27.9439
novel_circ_0008089	282	100620115;	exon:35627860-35627954,exon:35633282-35633470	ZFC3H1	56.0931	0	0	24.4717	41.9553	0	17.1297	37.3886	41.9158
novel_circ_0008088	377	100156181;	exon:34680861-34680960,exon:34697091-34697369	PTPRB	56.0931	0	0	0	0	0	0	0	0
novel_circ_0001994	425	106504138;	exon:266014574-266014703,exon:266016515-266016624,exon:266018290-266018477	GAPVD1	84.1397	146.199	0	42.8255	31.4665	54.9265	22.8397	0	0
novel_circ_0001439	200	100520352;	exon:216148995-216149195	KIAA2026	140.233	511.696	3802.46	36.7076	0	15.6933	0	421.957	300.397
novel_circ_0018658	360	397663;	exon:189505179-189505278,exon:189506106-189506234,exon:189528351-189528484	APP	0	170.565	0	0	0	0	0	0	0
novel_circ_0001601	622	100153747;	exon:230259235-230259363,exon:230259914-230260047,exon:230266504-230266633,exon:230273105-230273337	VPS13A	0	0	0	434.373	251.732	478.645	234.106	309.791	209.579
novel_circ_0018655	194	100737779;	exon:189312305-189312499	GABPA	0	0	0	0	0	0	22.8397	0	0
novel_circ_0018654	349	100737779;	exon:189297186-189297290,exon:189305718-189305963	GABPA	56.0931	0	0	67.2972	0	62.7732	17.1297	96.142	125.747
novel_circ_0018653	377	100623377;	exon:18697128-18697249,exon:18700440-18700616,exon:18701797-18701877	CNOT10	0	0	0	0	0	47.0799	0	10.6824	27.9439
novel_circ_0018652	351	100623377;	exon:18687083-18687232,exon:18687919-18688121	CNOT10	0	0	0	12.2359	10.4888	0	22.8397	0	13.9719
novel_circ_0018651	202	100623377;	exon:18687919-18688121	CNOT10	0	0	0	0	0	0	0	16.0237	0
novel_circ_0018650	350	100623377;	exon:18670725-18670875,exon:18676540-18676623,exon:18680485-18680602	CNOT10	0	0	0	30.5896	31.4665	0	0	16.0237	0
novel_circ_0006830	178	100737543;	exon:16272611-16272789	TBC1D31	0	0	0	0	0	0	11.4198	0	0
novel_circ_0019801	364	100515927;	exon:83143347-83143466,exon:83144460-83144616,exon:83147224-83147313	XRN1	0	0	0	24.4717	31.4665	15.6933	22.8397	64.0947	34.9299
novel_circ_0006832	310	100737543;	exon:16262531-16262690,exon:16265261-16265412	TBC1D31	0	0	0	0	0	0	0	0	13.9719
novel_circ_0006833	178	100737543;	exon:16272611-16272789	TBC1D31	84.1397	0	0	0	0	0	0	0	0
novel_circ_0006834	115	100737543;	exon:16277323-16277438	TBC1D31	0	0	0	18.3538	26.2221	31.3866	0	0	0
novel_circ_0006835	475	100737543;	exon:16265261-16265412,exon:16272611-16272789,exon:16281837-16281983	TBC1D31	0	0	0	0	20.9777	23.5399	28.5496	37.3886	0
novel_circ_0006836	439	100737543;	exon:16272611-16272789,exon:16277323-16277438,exon:16281837-16281983	TBC1D31	0	146.199	0	0	0	0	11.4198	0	0
novel_circ_0006837	348	100626802;	exon:16323825-16323936,exon:16328959-16329023,exon:16330093-16330119,exon:16330696-16330791,exon:16332903-16332955	DERL1	0	121.832	288.795	0	0	0	0	16.0237	34.9299
novel_circ_0010932	341	100154479;	exon:112075454-112075687,exon:112077092-112077200	NRDE2	0	0	0	0	0	0	0	10.6824	0
novel_circ_0010421	205	100514237;	exon:72282918-72283048,exon:72283891-72283966	VPS13D	0	97.4659	0	30.5896	0	23.5399	0	0	0
novel_circ_0010930	397	100153247;	exon:111801816-111801983,exon:111805062-111805244,exon:111806583-111806631	TDP1	0	0	0	12.2359	0	0	0	0	0
novel_circ_0010931	352	100153247;	exon:111801816-111801983,exon:111802448-111802526,exon:111811297-111811404	TDP1	0	0	0	61.1793	0	0	0	0	0
novel_circ_0010936	419	100154890;	exon:112361745-112361905,exon:112364711-112364783,exon:112375663-112375767,exon:112377124-112377207	TTC7B	0	0	0	0	0	62.7732	0	0	0
novel_circ_0010937	402	100154890;	exon:112364711-112364783,exon:112365816-112365972,exon:112370787-112370844,exon:112372894-112373011	TTC7B	196.326	170.565	240.662	36.7076	0	23.5399	22.8397	16.0237	0
novel_circ_0010934	373	100154890;	exon:112332301-112332398,exon:112339867-112339983,exon:112361745-112361905	TTC7B	0	0	0	0	0	0	39.9694	21.3649	0
novel_circ_0010935	406	100154890;	exon:112361745-112361905,exon:112364711-112364783,exon:112370787-112370844,exon:112372894-112373011	TTC7B	0	0	0	30.5896	110.133	70.6198	45.6793	21.3649	41.9158
novel_circ_0012814	296	102159861;	exon:31035243-31035379,exon:31041025-31041185	--	0	0	0	0	0	0	0	0	27.9439
novel_circ_0001602	361	100153747;	exon:230266504-230266633,exon:230273105-230273337	VPS13A	0	0	0	256.953	188.799	117.7	108.488	128.189	202.593
novel_circ_0000160	343	100155446;	exon:112968880-112968972,exon:112973293-112973419,exon:112974453-112974578	RNF111	0	0	0	0	10.4888	31.3866	0	0	27.9439
novel_circ_0000161	251	100155446;	exon:112973293-112973419,exon:112974453-112974578	RNF111	0	0	0	0	15.7332	0	17.1297	0	0
novel_circ_0000162	163	100155446;	exon:112991445-112991608	RNF111	0	0	0	0	0	0	0	26.7061	0
novel_circ_0000163	319	100155446;	exon:112985922-112986241	RNF111	0	73.0994	0	0	0	31.3866	0	0	0
novel_circ_0000164	126	100155446;	exon:112996635-112996761	RNF111	0	0	336.927	85.651	10.4888	0	62.809	90.8008	118.762
novel_circ_0011339	296	100625697;	exon:30898715-30899011	ANKS1A	0	0	0	12.2359	10.4888	0	0	0	0
novel_circ_0011338	183	100151814;	exon:30802688-30802784,exon:30803143-30803230	TAF11	0	0	0	0	0	0	28.5496	0	13.9719
novel_circ_0004123	512	106507293;	intron:70501959-70502048,intron:70505099-70505522	--	112.186	0	144.397	269.189	62.933	117.7	388.274	245.696	398.2
novel_circ_0011333	466	100520314;	exon:306094-306220,exon:307299-307475,exon:311454-311618	EXOC2	0	97.4659	0	0	20.9777	0	45.6793	26.7061	0
novel_circ_0011332	300	100512239;	exon:30582287-30582390,exon:30619601-30619798	C7H6orf106	0	0	0	0	0	23.5399	28.5496	0	13.9719
novel_circ_0011331	328	100512239;	intron:30582062-30582390	C7H6orf106	0	48.7329	0	24.4717	0	0	11.4198	32.0473	55.8878
novel_circ_0011330	328	100512239;	intron:30582062-30582390	C7H6orf106	0	0	0	67.2972	41.9553	31.3866	79.9388	16.0237	41.9158
novel_circ_0011337	387	106504065;	exon:30773048-30773237,exon:30774930-30775128	UHRF1BP1	0	0	0	0	0	15.6933	0	0	0
novel_circ_0011336	291	106504065;	exon:30763473-30763635,exon:30763737-30763775,exon:30764962-30765053	UHRF1BP1	0	146.199	0	0	0	31.3866	39.9694	26.7061	20.9579
novel_circ_0011334	351	100512239;	exon:30619601-30619798,exon:30626998-30627152	C7H6orf106	112.186	462.963	0	250.835	314.665	211.859	268.366	277.744	300.397
novel_circ_0022696	311	100516342;	exon:72449848-72450009,exon:72450586-72450736	TTC21B	0	0	0	0	0	0	0	53.4122	0
novel_circ_0006254	395	100526165;	exon:96154836-96154985,exon:96156316-96156389,exon:96156763-96156936	PREPL	0	0	0	0	0	0	45.6793	0	0
novel_circ_0022694	473	100516342;	exon:72431133-72431378,exon:72432775-72432842,exon:72449848-72450009	TTC21B	0	0	192.53	67.2972	0	180.473	91.3586	85.4596	62.8737
novel_circ_0022695	385	100516342;	exon:72440504-72440728,exon:72449848-72450009	TTC21B	0	0	0	73.4152	15.7332	23.5399	22.8397	10.6824	48.9018
novel_circ_0022692	333	100515976;	exon:715316-715420,exon:721909-722016,exon:724160-724282	NEB	56.0931	0	0	0	0	78.4665	17.1297	0	13.9719
novel_circ_0022693	312	100515976;	exon:724178-724282,exon:726211-726315,exon:726743-726847	NEB	0	97.4659	0	18.3538	10.4888	0	39.9694	0	34.9299
novel_circ_0006255	392	100511191;	exon:96249368-96249425,exon:96249808-96249919,exon:96252220-96252327,exon:96260810-96260927	PPM1B	560.931	438.596	481.325	336.486	409.064	478.645	1450.32	1025.52	838.317
novel_circ_0002739	360	100155462;	exon:90220788-90220936,exon:90238341-90238411,exon:90255711-90255853	SENP6	0	0	144.397	18.3538	0	47.0799	34.2595	53.4122	48.9018
novel_circ_0004347	302	100512265;	exon:8377390-8377494,exon:8377975-8378025,exon:8388248-8388304,exon:8389129-8389221	ATL3	0	0	0	0	31.4665	0	22.8397	0	0
novel_circ_0024807	388	414428;	exon:17523807-17523909,exon:17530099-17530238,exon:17533410-17533557	MKLN1	0	0	0	0	36.7109	0	0	0	0
novel_circ_0022698	150	100516342;	exon:72450586-72450736	TTC21B	0	0	0	0	10.4888	0	0	0	0
novel_circ_0022699	426	100516342;	exon:72447550-72447745,exon:72450586-72450736,exon:72456954-72457035	TTC21B	0	0	0	36.7076	41.9553	0	22.8397	0	0
novel_circ_0006257	117	100511191;	exon:96260810-96260927	PPM1B	0	0	0	0	0	0	28.5496	21.3649	34.9299
novel_circ_0010688	255	100524151;	exon:91548391-91548646	ZMYM4	0	0	0	0	0	0	0	0	13.9719
novel_circ_0010689	386	100524151;	exon:91554750-91554924,exon:91555036-91555248	ZMYM4	0	0	0	18.3538	0	39.2332	17.1297	10.6824	0
novel_circ_0010684	262	110261141;	exon:91341760-91341797,exon:91342896-91343121	ZMYM1	0	0	0	18.3538	0	0	0	0	76.8457
novel_circ_0010685	207	110261143;	exon:91400645-91400852	SFPQ	0	0	433.192	0	0	0	0	0	0
novel_circ_0010686	585	100524151;	exon:91537803-91538327,exon:91540011-91540072	ZMYM4	0	0	0	67.2972	0	0	11.4198	37.3886	34.9299
novel_circ_0010687	231	100524151;	exon:91540011-91540072,exon:91540426-91540596	ZMYM4	0	219.298	385.06	556.732	57.6886	298.173	508.182	2040.35	2088.81
novel_circ_0002048	291	100521766;	exon:270206270-270206320,exon:270206550-270206625,exon:270211398-270211454,exon:270215583-270215693	GPR107	0	0	0	30.5896	0	0	0	0	0
novel_circ_0010683	461	110261141;	exon:91336503-91336674,exon:91340482-91340635,exon:91341451-91341588	ZMYM1	0	0	0	0	0	31.3866	0	0	0
novel_circ_0006252	372	100526165;	exon:96142640-96142837,exon:96145908-96146083	PREPL	0	0	0	0	10.4888	0	0	0	0
novel_circ_0024462	360	100625206;	exon:4765508-4765661,exon:4777752-4777830,exon:4784362-4784409,exon:4787893-4787975	MICU3	0	48.7329	0	12.2359	0	0	22.8397	0	0
novel_circ_0006253	505	100526165;	exon:96154836-96154985,exon:96155384-96155507,exon:96156316-96156389,exon:96156763-96156923	PREPL	196.326	0	0	30.5896	47.1997	0	51.3892	64.0947	27.9439
novel_circ_0025668	94	100517442;	exon:46345680-46345774	HUWE1	0	0	0	0	10.4888	0	0	0	0
novel_circ_0016548	223	100518091;	exon:78541606-78541754,exon:78546101-78546176	PCID2	0	0	0	0	0	0	0	0	13.9719
novel_circ_0003948	275	102157525;	exon:51363109-51363384	OBSCN	84.1397	0	0	0	0	0	0	0	27.9439
novel_circ_0001551	101	100155547;	exon:225161342-225161443	ABHD17B	0	0	0	42.8255	15.7332	0	0	0	20.9579
novel_circ_0002452	274	100525725;	exon:57788272-57788353,exon:57790166-57790359	MDN1	0	0	0	0	10.4888	31.3866	34.2595	0	0
novel_circ_0013384	261	100513554;	exon:87660369-87660526,exon:87663648-87663752	NAA15	84.1397	0	0	18.3538	94.3995	0	68.519	138.872	69.8597
novel_circ_0025256	267	100514612;	exon:9058146-9058294,exon:9059232-9059351	BRAF	0	0	0	0	0	0	0	10.6824	0
novel_circ_0025669	433	100517442;	exon:46341411-46341599,exon:46354004-46354249	HUWE1	0	0	0	0	15.7332	0	0	0	0
novel_circ_0004087	531	100523536;	exon:66028179-66028710	NFIX	0	0	0	0	0	0	39.9694	0	0
novel_circ_0004086	136	100523536;	exon:65980147-65980221,exon:65980562-65980624	NFIX	757.257	1340.16	770.119	966.633	1426.48	933.751	702.319	758.454	635.723
novel_circ_0013799	319	100621225;	exon:121640085-121640235,exon:121643064-121643233	CEP350	0	97.4659	0	24.4717	47.1997	31.3866	51.3892	10.6824	90.8176
novel_circ_0013798	319	100621225;	exon:121640085-121640235,exon:121643064-121643233	CEP350	0	0	0	128.477	0	0	28.5496	74.7771	0
novel_circ_0004083	266	100523536;	exon:65963729-65963820,exon:65972125-65972300	NFIX	84.1397	0	0	24.4717	26.2221	31.3866	57.0991	53.4122	27.9439
novel_circ_0004082	240	100627711;	exon:65947278-65947386,exon:65948821-65948953	TRMT1	112.186	146.199	240.662	24.4717	41.9553	15.6933	62.809	21.3649	48.9018
novel_circ_0004081	227	100627711;	exon:65943005-65943120,exon:65943204-65943316	TRMT1	0	0	0	0	0	0	0	42.7298	0
novel_circ_0004080	342	100511068;	exon:65247848-65248082,exon:65248735-65248843	CC2D1A	0	0	0	0	10.4888	0	0	0	0
novel_circ_0001733	360	102166244;	exon:242242621-242242730,exon:242253409-242253538,exon:242256897-242256923,exon:242259710-242259806	TMEFF1	364.605	73.0994	529.457	30.5896	0	0	28.5496	10.6824	0
novel_circ_0013792	273	100621225;	exon:121610724-121610838,exon:121612225-121612384	CEP350	448.745	0	433.192	373.194	41.9553	180.473	331.175	795.842	733.527
novel_circ_0013791	273	100621225;	exon:121610724-121610838,exon:121612225-121612384	CEP350	84.1397	0	144.397	48.9434	57.6886	31.3866	91.3586	165.578	139.719
novel_circ_0013797	205	100217384;	exon:12162493-12162698	RSF1	0	0	529.457	0	0	0	0	0	0
novel_circ_0013796	372	100621225;	exon:121622843-121622956,exon:121626573-121626686,exon:121631133-121631279	CEP350	56.0931	0	0	24.4717	0	0	39.9694	10.6824	76.8457
novel_circ_0013795	113	100621225;	exon:121622843-121622956	CEP350	112.186	0	240.662	79.5331	15.7332	78.4665	57.0991	96.142	55.8878
novel_circ_0013794	622	100621225;	exon:121616521-121617143	CEP350	0	0	0	195.774	0	125.546	199.847	218.99	167.663
novel_circ_0002470	297	100736968;	exon:641934-642031,exon:643375-643477,exon:653585-653683	WDR27	0	0	0	30.5896	15.7332	39.2332	0	0	0
novel_circ_0024552	244	102158489;	exon:51440008-51440109,exon:51446196-51446339	SLC9A8	0	0	0	12.2359	0	0	0	0	0
novel_circ_0003946	275	102157525;	exon:51363109-51363384	OBSCN	0	48.7329	0	0	20.9777	31.3866	22.8397	0	34.9299
novel_circ_0001999	564	100622774;	exon:266296454-266296602,exon:266309590-266309679,exon:266312377-266312704	MAPKAP1	869.443	170.565	1636.5	617.911	220.265	439.412	565.281	539.464	440.116
novel_circ_0000709	260	100621373;	exon:147733199-147733459	ZNF236	168.279	0	0	0	0	0	0	0	0
novel_circ_0001336	177	100154094;	exon:203475982-203476159	DENND4C	0	0	0	0	0	39.2332	17.1297	0	20.9579
novel_circ_0000199	403	100513772;	exon:115274306-115274463,exon:115275525-115275625,exon:115276865-115277011	ZNF280D	0	0	0	0	0	47.0799	0	10.6824	0
novel_circ_0025874	334	100155257;	exon:78867668-78867770,exon:78870193-78870311,exon:78884904-78885018	DIAPH2	0	0	0	24.4717	0	0	0	10.6824	0
novel_circ_0013457	353	100516866;	exon:96951728-96951968,exon:96953041-96953154	MFSD8	0	0	0	0	31.4665	0	0	0	20.9579
novel_circ_0022036	233	100517377;	exon:137386968-137387027,exon:137389514-137389579,exon:137393522-137393566,exon:137394756-137394821	LRRFIP1	0	73.0994	96.2649	18.3538	104.888	62.7732	91.3586	32.0473	0
novel_circ_0013248	144	100620970;	exon:80598383-80598527	NR3C2	0	0	0	18.3538	31.4665	23.5399	0	26.7061	34.9299
novel_circ_0001569	404	100155445;	exon:22891664-22891772,exon:22898099-22898174,exon:22898829-22898956,exon:22901573-22901667	VTA1	140.233	97.4659	0	134.594	0	219.706	62.809	149.554	62.8737
novel_circ_0001568	577	100155445;	exon:22880595-22880768,exon:22891664-22891772,exon:22898099-22898174,exon:22898829-22898956,exon:22901573-22901667	VTA1	56.0931	48.7329	0	61.1793	31.4665	164.78	68.519	69.4359	13.9719
novel_circ_0001567	281	100155445;	exon:22880595-22880768,exon:22891664-22891772	VTA1	56.0931	0	0	0	0	0	0	0	0
novel_circ_0013244	411	100519671;	exon:78503317-78503457,exon:78504491-78504610,exon:78523936-78524088	LRBA	0	0	0	0	20.9777	0	0	0	0
novel_circ_0013247	334	100520394;	exon:78833755-78834089	DCLK2	0	0	0	0	20.9777	0	17.1297	37.3886	13.9719
novel_circ_0013246	493	100520394;	intron:78828048-78828207,intron:78833755-78834089	DCLK2	0	0	0	0	0	0	0	0	20.9579
novel_circ_0019187	237	100520587;	exon:31049715-31049754,exon:31050280-31050382,exon:31052206-31052302	NME6	0	0	0	0	47.1997	0	0	0	0
novel_circ_0013242	442	100519671;	exon:78370924-78371084,exon:78378877-78379023,exon:78381591-78381727	LRBA	0	0	0	18.3538	36.7109	0	17.1297	16.0237	0
novel_circ_0013308	381	100524693;	exon:83249031-83249081,exon:83254667-83254713,exon:83255508-83255580,exon:83256967-83257048,exon:83258682-83258814	OTUD4	0	0	0	0	0	47.0799	0	0	0
novel_circ_0000707	401	100621373;	exon:147733199-147733459,exon:147734109-147734250	ZNF236	0	0	0	0	26.2221	31.3866	17.1297	0	0
novel_circ_0000002	319	100524659;	exon:100449726-100449835,exon:100449927-100450024,exon:100450319-100450432	ME2	0	0	0	0	0	0	0	16.0237	0
novel_circ_0017503	121	100522103;	exon:51177397-51177518	WSCD1	0	0	0	0	31.4665	0	0	0	0
novel_circ_0013300	292	100523624;	exon:82846038-82846208,exon:82848933-82849055	LOC100523624	0	48.7329	0	30.5896	0	0	22.8397	64.0947	0
novel_circ_0013301	221	397016;	exon:82919677-82919898	SMAD1	0	0	0	18.3538	0	0	0	0	0
novel_circ_0013302	256	397016;	exon:82913302-82913558	SMAD1	112.186	97.4659	0	0	0	54.9265	0	32.0473	0
novel_circ_0013303	577	397016;	exon:82957079-82957656	SMAD1	392.652	706.628	481.325	550.614	613.597	502.185	376.854	144.213	188.621
novel_circ_0013304	61	397016;	exon:82967233-82967294	SMAD1	0	0	0	67.2972	26.2221	102.006	34.2595	21.3649	0
novel_circ_0017500	445	100521472;	exon:50754539-50754749,exon:50764871-50765106	KIAA0753	0	0	144.397	0	0	0	0	0	0
novel_circ_0013307	269	100524693;	exon:83245649-83245732,exon:83267825-83268011	OTUD4	0	0	0	0	0	0	0	37.3886	0
novel_circ_0002010	576	102159800;	exon:266947329-266947451,exon:266981815-266981922,exon:266986661-266986757,exon:266995804-266995933,exon:266999716-266999838	MVB12B	140.233	146.199	0	263.071	566.397	1263.31	405.404	283.085	544.906
novel_circ_0016966	139	414413;	exon:23869313-23869452	NPEPPS	140.233	0	0	0	0	23.5399	0	0	0
novel_circ_0016965	273	414413;	exon:23869313-23869452,exon:23872265-23872399	NPEPPS	0	0	0	0	0	0	22.8397	16.0237	34.9299
novel_circ_0017501	286	100521472;	exon:50766417-50766583,exon:50781921-50782041	KIAA0753	0	0	0	0	0	0	0	0	13.9719
novel_circ_0016962	421	414413;	exon:23866934-23866997,exon:23869313-23869452,exon:23873976-23874195	NPEPPS	0	121.832	0	42.8255	68.1774	31.3866	68.519	53.4122	20.9579
novel_circ_0016961	370	414413;	exon:23862659-23862768,exon:23866934-23866997,exon:23880446-23880588,exon:23881962-23882018	NPEPPS	0	0	0	30.5896	0	0	11.4198	0	0
novel_circ_0016960	371	414413;	exon:23859739-23859799,exon:23862659-23862768,exon:23866934-23866997,exon:23869313-23869452	NPEPPS	112.186	0	0	24.4717	15.7332	54.9265	22.8397	21.3649	48.9018
novel_circ_0018701	371	100512630;	exon:19324047-19324275,exon:19347909-19348052	CLASP2	0	0	0	0	0	23.5399	0	0	0
novel_circ_0001345	377	100154094;	exon:203531906-203532081,exon:203536417-203536561,exon:203537020-203537078	DENND4C	84.1397	438.596	433.192	483.316	587.375	462.952	593.831	646.288	509.976
novel_circ_0019188	300	100523399;	exon:31161858-31161988,exon:31163612-31163782	ATRIP	0	0	0	12.2359	0	0	0	0	0
novel_circ_0017507	329	110256102;	exon:51530236-51530395,exon:51531373-51531543	DHX33	112.186	0	0	0	0	0	11.4198	0	0
novel_circ_0017504	298	100522103;	exon:51182192-51182376,exon:51182707-51182821	WSCD1	0	73.0994	0	0	36.7109	0	17.1297	26.7061	0
novel_circ_0025421	383	100519001;	exon:13297224-13297281,exon:13298573-13298649,exon:13299217-13299294,exon:13306452-13306625	RBBP7	0	0	0	0	0	0	17.1297	0	0
novel_circ_0017505	451	110256099;	exon:51511965-51512038,exon:51513132-51513225,exon:51513994-51514189,exon:51514453-51514543	DERL2	56.0931	146.199	0	18.3538	31.4665	62.7732	0	21.3649	13.9719
novel_circ_0016053	274	100626629;	exon:21857828-21857923,exon:21860007-21860092,exon:21860833-21860927	SLC25A30	0	0	0	24.4717	36.7109	0	11.4198	48.071	20.9579
novel_circ_0002453	298	100525725;	exon:57788272-57788353,exon:57794150-57794264,exon:57795911-57796014	MDN1	0	0	0	24.4717	20.9777	0	0	0	0
novel_circ_0016052	274	100626629;	exon:21857828-21857923,exon:21860007-21860092,exon:21860833-21860927	SLC25A30	0	0	0	0	0	0	34.2595	0	0
novel_circ_0017508	247	110256102;	exon:51535626-51535785,exon:51535942-51536030	DHX33	0	121.832	0	0	0	0	0	0	0
novel_circ_0017509	127	110256102;	exon:51538087-51538214	DHX33	0	0	0	0	0	0	17.1297	21.3649	0
novel_circ_0023328	330	100621868;	exon:93205480-93205578,exon:93239180-93239318,exon:93243599-93243693	GULP1	0	194.932	288.795	30.5896	0	31.3866	0	58.7535	90.8176
novel_circ_0023325	398	100621868;	exon:93199516-93199587,exon:93205480-93205578,exon:93210080-93210217,exon:93223200-93223292	GULP1	0	73.0994	336.927	12.2359	0	0	17.1297	128.189	153.691
novel_circ_0023324	306	100621868;	exon:93199516-93199587,exon:93205480-93205578,exon:93210080-93210217	GULP1	0	0	0	24.4717	15.7332	70.6198	148.458	106.824	62.8737
novel_circ_0023326	538	100621868;	exon:93199516-93199587,exon:93205480-93205578,exon:93210080-93210217,exon:93239180-93239318,exon:93243599-93243693	GULP1	168.279	219.298	673.854	104.005	0	102.006	154.168	475.369	433.13
novel_circ_0023633	276	100518521;	exon:34508911-34509085,exon:34513963-34514065	SKIV2L2	0	0	0	24.4717	0	47.0799	22.8397	0	13.9719
novel_circ_0023632	265	100518521;	exon:34486719-34486856,exon:34488886-34488952,exon:34492120-34492182	SKIV2L2	140.233	0	0	24.4717	26.2221	23.5399	34.2595	10.6824	48.9018
novel_circ_0017354	295	100526136;	exon:43660111-43660233,exon:43660703-43660876	NF1	196.326	0	0	12.2359	41.9553	54.9265	0	0	0
novel_circ_0023637	426	100518521;	exon:34555976-34556104,exon:34568182-34568292,exon:34569427-34569615	SKIV2L2	0	0	0	48.9434	10.4888	0	0	0	0
novel_circ_0023636	193	100518521;	exon:34525577-34525702,exon:34540260-34540328	SKIV2L2	0	0	96.2649	0	0	0	0	53.4122	27.9439
novel_circ_0023634	365	100518521;	exon:34508911-34509085,exon:34510627-34510717,exon:34522221-34522322	SKIV2L2	0	0	0	85.651	0	15.6933	0	21.3649	34.9299
novel_circ_0009329	309	100514713;	exon:14749213-14749326,exon:14750625-14750680,exon:14762341-14762482	AP1G1	0	0	0	0	15.7332	0	0	0	0
novel_circ_0023639	456	100518521;	exon:34555976-34556104,exon:34568182-34568292,exon:34584270-34584326,exon:34590016-34590178	SKIV2L2	0	146.199	0	36.7076	20.9777	70.6198	39.9694	16.0237	0
novel_circ_0023638	238	100518521;	exon:34555976-34556104,exon:34568182-34568292	SKIV2L2	0	0	0	67.2972	36.7109	23.5399	0	16.0237	41.9158
novel_circ_0000007	285	397142;	exon:100601423-100601542,exon:100601639-100601755,exon:100603188-100603238	SMAD4	84.1397	121.832	0	520.024	152.088	353.099	222.687	550.146	447.102
novel_circ_0017352	205	100526136;	exon:43623021-43623104,exon:43623554-43623676	NF1	0	0	192.53	0	0	0	0	0	0
novel_circ_0007697	271	100153090;	exon:98422323-98422445,exon:98423253-98423402	CTSS	0	97.4659	96.2649	0	41.9553	31.3866	0	26.7061	20.9579
novel_circ_0019883	317	100626582;	exon:94238611-94238685,exon:94246042-94246131,exon:94254550-94254704	ARHGEF26	140.233	121.832	0	42.8255	89.1551	62.7732	51.3892	32.0473	0
novel_circ_0019885	342	100626674;	exon:94310914-94310997,exon:94311647-94311733,exon:94311871-94312044	DHX36	308.512	243.665	144.397	146.83	199.288	172.626	159.878	128.189	160.677
novel_circ_0017351	344	100526136;	exon:43623021-43623104,exon:43623554-43623676,exon:43623941-43624080	NF1	0	0	0	36.7076	15.7332	15.6933	34.2595	21.3649	0
novel_circ_0005028	419	100512777;	exon:125886851-125886929,exon:125889257-125889406,exon:125892108-125892174,exon:125929696-125929822	NOL10	0	0	0	0	0	31.3866	28.5496	0	0
novel_circ_0007696	370	100153090;	exon:98417883-98417978,exon:98418966-98419092,exon:98423253-98423402	CTSS	0	0	0	0	20.9777	0	0	0	0
novel_circ_0019889	249	100626674;	exon:94336123-94336202,exon:94338196-94338366	DHX36	56.0931	0	0	0	36.7109	70.6198	34.2595	0	90.8176
novel_circ_0005024	254	100499564;	exon:125767313-125767427,exon:125767811-125767951	PDIA6	0	48.7329	0	0	10.4888	39.2332	0	0	0
novel_circ_0002037	335	100153500;	exon:269273100-269273180,exon:269273659-269273703,exon:269275987-269276079,exon:269276212-269276331	NUP188	56.0931	48.7329	0	48.9434	47.1997	62.7732	39.9694	0	34.9299
novel_circ_0005023	321	397445;	exon:125477837-125477907,exon:125478695-125478783,exon:125482503-125482566,exon:125488597-125488697	ROCK2	0	0	0	30.5896	68.1774	109.853	57.0991	133.531	111.776
novel_circ_0005020	448	397445;	exon:125450862-125451000,exon:125453074-125453165,exon:125453967-125454126,exon:125456176-125456236	ROCK2	0	0	0	0	0	0	22.8397	10.6824	0
novel_circ_0005021	283	397445;	exon:125477837-125477907,exon:125480585-125480798	ROCK2	0	0	0	0	0	0	0	0	20.9579
novel_circ_0015248	266	100622592;	exon:31295417-31295568,exon:31297437-31297552	UBQLN1	0	0	0	0	41.9553	23.5399	62.809	64.0947	34.9299
novel_circ_0009918	469	110260964;	exon:34735000-34735082,exon:34735635-34735792,exon:34735899-34735989,exon:34747657-34747797	HEATR3	0	48.7329	144.397	0	0	31.3866	0	0	0
novel_circ_0006239	464	100525459;	exon:95104014-95104120,exon:95105688-95105864,exon:95109142-95109324	SRBD1	0	48.7329	0	85.651	89.1551	0	22.8397	58.7535	90.8176
novel_circ_0009916	495	110260964;	exon:34733150-34733286,exon:34735000-34735082,exon:34743079-34743356	HEATR3	0	0	0	0	57.6886	0	0	0	0
novel_circ_0009917	329	110260964;	exon:34735000-34735082,exon:34735635-34735792,exon:34735899-34735989	HEATR3	0	0	0	0	20.9777	39.2332	0	0	27.9439
novel_circ_0009914	446	110260964;	exon:34725091-34725179,exon:34733150-34733286,exon:34735000-34735082,exon:34747657-34747797	HEATR3	0	0	0	0	26.2221	0	0	0	0
novel_circ_0009915	218	110260964;	exon:34733150-34733286,exon:34735000-34735082	HEATR3	0	0	0	42.8255	31.4665	47.0799	0	10.6824	0
novel_circ_0006232	652	100525459;	exon:94934784-94934950,exon:94938134-94938251,exon:94939685-94939823,exon:94944703-94944799,exon:94946364-94946499	SRBD1	308.512	170.565	192.53	67.2972	83.9107	125.546	108.488	53.4122	139.719
novel_circ_0009913	247	110260964;	exon:34735635-34735792,exon:34735899-34735989	HEATR3	0	0	0	18.3538	0	0	0	0	0
novel_circ_0009910	459	110260964;	exon:34714334-34714510,exon:34716290-34716433,exon:34747657-34747797	HEATR3	0	0	0	0	31.4665	0	0	0	0
novel_circ_0009911	176	110260964;	exon:34714334-34714510	HEATR3	0	0	0	30.5896	0	0	0	0	0
novel_circ_0005128	114	397548;	exon:16825696-16825745,exon:16828442-16828507	PHKG1	0	0	0	0	20.9777	23.5399	0	0	0
novel_circ_0007691	298	396653;	exon:98369520-98369733,exon:98372468-98372553	ARNT	112.186	73.0994	144.397	85.651	73.4218	31.3866	0	0	13.9719
novel_circ_0003940	275	102157525;	exon:51346346-51346621	OBSCN	0	0	96.2649	0	0	23.5399	0	0	0
novel_circ_0007690	274	100157920;	exon:98277808-98277881,exon:98278441-98278642	SETDB1	0	0	0	0	0	15.6933	0	0	0
novel_circ_0000766	350	100522054;	exon:159325915-159326167,exon:159331177-159331275	PIGN	0	0	0	18.3538	20.9777	0	0	0	0
novel_circ_0000767	252	100522054;	exon:159325915-159326167	PIGN	0	0	0	0	15.7332	0	0	0	0
novel_circ_0000764	368	100521354;	exon:159277862-159277937,exon:159279141-159279434	KIAA1468	0	0	0	12.2359	31.4665	31.3866	39.9694	106.824	0
novel_circ_0000765	121	100522054;	exon:159328598-159328719	PIGN	0	0	0	0	0	15.6933	0	0	0
novel_circ_0017359	143	100526136;	exon:43691118-43691261	NF1	112.186	0	96.2649	79.5331	0	23.5399	22.8397	74.7771	62.8737
novel_circ_0003901	272	100627268;	exon:48711851-48711938,exon:48712579-48712764	CTR9	0	0	0	18.3538	20.9777	0	34.2595	53.4122	55.8878
novel_circ_0017358	405	100526136;	exon:43673069-43673226,exon:43673947-43674022,exon:43674260-43674327,exon:43677101-43677207	NF1	0	0	0	36.7076	15.7332	0	0	26.7061	0
novel_circ_0014927	119	106504096;	exon:11469821-11469940	BROX	0	0	0	0	52.4442	39.2332	0	32.0473	0
novel_circ_0000769	376	100522054;	exon:159340708-159340838,exon:159344503-159344543,exon:159348253-159348312,exon:159349941-159350033,exon:159350839-159350894	PIGN	112.186	0	240.662	110.123	73.4218	62.7732	45.6793	32.0473	111.776
novel_circ_0009631	350	100415810;	exon:163299858-163299995,exon:163302586-163302634,exon:163304693-163304734,exon:163306074-163306198	SPATA6	0	219.298	0	104.005	62.933	117.7	57.0991	26.7061	97.8036
novel_circ_0015246	327	100622488;	intron:31215175-31215292,intron:31220852-31220915,intron:31224274-31224344,intron:31224838-31224915	GKAP1	0	0	0	0	0	0	34.2595	0	0
novel_circ_0017159	202	100628203;	exon:36385449-36385530,exon:36388394-36388515	MED13	0	0	0	0	0	0	0	16.0237	0
novel_circ_0017158	680	100628203;	exon:36372064-36372744	MED13	0	0	0	85.651	0	0	0	144.213	0
novel_circ_0015245	63	100622488;	exon:31220852-31220915	GKAP1	0	0	0	0	0	0	17.1297	16.0237	0
novel_circ_0012308	225	100512728;	exon:109308873-109309098	ANK2	56.0931	0	0	0	0	0	0	0	0
novel_circ_0017151	342	100628203;	exon:36362691-36362836,exon:36363704-36363901	MED13	0	0	0	0	0	0	0	16.0237	0
novel_circ_0017150	168	100628203;	exon:36346394-36346562	MED13	0	73.0994	0	97.8869	31.4665	0	74.2289	26.7061	153.691
novel_circ_0017153	255	100628203;	exon:36362691-36362836,exon:36366950-36367060	MED13	0	0	0	67.2972	104.888	31.3866	39.9694	42.7298	0
novel_circ_0017152	145	100628203;	exon:36362691-36362836	MED13	0	0	0	30.5896	0	31.3866	0	0	0
novel_circ_0017155	226	100628203;	exon:36362691-36362836,exon:36385449-36385530	MED13	0	0	0	18.3538	0	0	0	16.0237	41.9158
novel_circ_0017154	342	100628203;	exon:36362691-36362836,exon:36363704-36363901	MED13	0	48.7329	0	36.7076	20.9777	70.6198	34.2595	16.0237	20.9579
novel_circ_0017156	202	100628203;	exon:36385449-36385530,exon:36388394-36388515	MED13	0	0	0	12.2359	0	0	0	10.6824	0
novel_circ_0020672	402	100156796;	exon:35484129-35484335,exon:35487552-35487748	FBXW8	84.1397	0	0	12.2359	20.9777	31.3866	11.4198	0	0
novel_circ_0017482	403	100522641;	exon:50194815-50195014,exon:50197587-50197791	ANKFY1	56.0931	48.7329	0	0	47.1997	0	11.4198	0	0
novel_circ_0017481	384	100522641;	exon:50185929-50186082,exon:50187300-50187531	ANKFY1	0	0	0	12.2359	10.4888	0	17.1297	0	0
novel_circ_0020671	136	100157989;	exon:35327919-35328055	FBXO21	0	0	0	0	0	0	17.1297	0	0
novel_circ_0020676	237	100151978;	intron:36101382-36101619	MED13L	0	0	0	0	0	0	0	16.0237	0
novel_circ_0017486	437	100522641;	exon:50206420-50206585,exon:50207857-50208006,exon:50209041-50209164	ANKFY1	168.279	97.4659	0	12.2359	31.4665	54.9265	0	0	0
novel_circ_0017485	204	100522641;	exon:50197587-50197791	ANKFY1	0	0	0	0	26.2221	0	0	0	0
novel_circ_0020675	420	100520051;	exon:35715229-35715385,exon:35718240-35718391,exon:35718781-35718894	C14H12orf49	0	0	0	36.7076	68.1774	0	34.2595	37.3886	0
novel_circ_0006647	516	106507461;	exon:122275847-122275941,exon:122278484-122278542,exon:122280288-122280377,exon:122280856-122280911,exon:122283634-122283689,exon:122285195-122285360	TMEM56	84.1397	316.764	96.2649	513.906	246.488	211.859	336.885	379.227	181.635
novel_circ_0006646	534	106507461;	exon:122253260-122253333,exon:122275847-122275941,exon:122278484-122278542,exon:122280288-122280377,exon:122280856-122280911,exon:122285195-122285360	TMEM56	140.233	243.665	144.397	360.958	141.599	196.166	211.267	144.213	104.79
novel_circ_0020678	237	100151978;	exon:36101382-36101619	MED13L	0	0	0	0	15.7332	15.6933	0	58.7535	48.9018
novel_circ_0009634	283	100415810;	exon:163348298-163348482,exon:163352769-163352868	SPATA6	0	0	0	0	0	0	17.1297	0	0
novel_circ_0006643	110	100515203;	exon:120997774-120997884	PTBP2	0	0	0	0	0	0	0	0	27.9439
novel_circ_0006642	75	100515203;	exon:121020514-121020589	PTBP2	0	0	0	0	0	0	0	21.3649	0
novel_circ_0006641	477	100515203;	exon:120986690-120986885,exon:120997774-120997884,exon:121005334-121005506	PTBP2	56.0931	0	96.2649	67.2972	0	0	39.9694	32.0473	27.9439
novel_circ_0006640	364	397109;	exon:120168854-120169050,exon:120178918-120178999,exon:120186761-120186848	DPYD	0	0	0	12.2359	0	0	0	0	0
novel_circ_0000075	321	100153537;	exon:108263597-108263791,exon:108270754-108270881	HERC1	0	0	0	0	0	15.6933	0	0	0
novel_circ_0000828	288	100152165;	exon:16307508-16307690,exon:16307887-16307993	LATS1	84.1397	462.963	0	0	445.775	274.633	439.663	411.274	565.864
novel_circ_0013876	200	100516387;	intron:125369191-125369278,intron:125373195-125373308	TSEN15	0	0	0	0	0	0	17.1297	0	0
novel_circ_0013874	110	100624924;	exon:125214496-125214606	COLGALT2	0	0	0	0	10.4888	0	0	0	0
novel_circ_0013875	187	100516387;	exon:125343854-125344041	TSEN15	0	0	0	0	0	0	17.1297	0	0
novel_circ_0013872	302	100511030;	exon:12516344-12516453,exon:12519784-12519977	ALG8	0	0	0	0	15.7332	0	0	0	0
novel_circ_0013873	301	100624924;	exon:125178159-125178265,exon:125183035-125183111,exon:125193113-125193232	COLGALT2	0	0	0	0	15.7332	54.9265	34.2595	0	0
novel_circ_0013870	435	100511030;	exon:12508234-12508373,exon:12510407-12510527,exon:12515144-12515211,exon:12516344-12516453	ALG8	0	73.0994	0	0	104.888	0	11.4198	0	0
novel_circ_0013871	139	100511030;	exon:12508234-12508373	ALG8	0	73.0994	0	0	0	0	0	0	0
novel_circ_0021675	189	100627358;	exon:106437542-106437731	CARF	224.372	48.7329	529.457	91.7689	26.2221	39.2332	22.8397	64.0947	69.8597
novel_circ_0021674	362	100627358;	exon:106414678-106414845,exon:106420109-106420220,exon:106431001-106431085	CARF	112.186	48.7329	240.662	73.4152	57.6886	39.2332	85.6487	106.824	146.705
novel_circ_0021670	284	100512929;	exon:106393797-106393882,exon:106396795-106396840,exon:106398700-106398854	WDR12	0	0	0	0	26.2221	0	0	0	0
novel_circ_0021673	296	100627358;	exon:106414678-106414845,exon:106429380-106429509	CARF	0	0	0	0	0	0	11.4198	0	0
novel_circ_0021672	347	100627358;	exon:106420109-106420229,exon:106420737-106420964	CARF	0	0	0	0	0	0	0	16.0237	20.9579
novel_circ_0004008	25	106508326;	exon:58759871-58759896	SLC25A42	0	170.565	0	0	0	0	0	0	0
novel_circ_0021679	249	100627358;	exon:106428225-106428345,exon:106429380-106429509	CARF	0	0	0	18.3538	0	0	0	0	0
novel_circ_0021678	347	100627358;	exon:106420109-106420229,exon:106420737-106420964	CARF	0	0	0	18.3538	0	0	11.4198	0	0
novel_circ_0002378	283	102157437;	exon:54088480-54088688,exon:54090256-54090331	--	140.233	170.565	0	0	0	0	17.1297	16.0237	0
novel_circ_0004006	380	100519531;	exon:5866018-5866165,exon:5869360-5869479,exon:5869657-5869771	ACTN3	0	0	0	36.7076	52.4442	0	0	0	0
novel_circ_0004005	375	100519531;	exon:5863848-5863956,exon:5864501-5864651,exon:5866018-5866135	ACTN3	0	0	0	0	0	47.0799	0	0	0
novel_circ_0025599	206	100154380;	exon:35792508-35792586,exon:35794077-35794205	BCOR	0	73.0994	0	0	0	0	0	0	0
novel_circ_0004862	259	100738909;	exon:114566745-114566936,exon:114573873-114573941	LOC100738909	0	0	0	0	0	0	0	26.7061	0
novel_circ_0004865	295	100522609;	exon:114685738-114685896,exon:114687152-114687289	UBXN2A	0	0	0	48.9434	15.7332	15.6933	45.6793	37.3886	27.9439
novel_circ_0004864	341	100521960;	exon:114613083-114613201,exon:114617546-114617684,exon:114617857-114617942	SF3B6	0	0	0	0	0	15.6933	0	42.7298	0
novel_circ_0004867	300	100522609;	exon:114685738-114685896,exon:114693397-114693539	UBXN2A	0	0	0	61.1793	0	23.5399	28.5496	32.0473	0
novel_circ_0004866	401	100522609;	exon:114685738-114685896,exon:114687152-114687289,exon:114692847-114692953	UBXN2A	0	0	0	0	0	0	22.8397	21.3649	0
novel_circ_0004869	353	100518905;	exon:114743498-114743649,exon:114746564-114746613,exon:114747245-114747398	ATAD2B	0	0	0	0	0	23.5399	0	10.6824	27.9439
novel_circ_0004868	460	100522609;	exon:114685738-114685896,exon:114692847-114692953,exon:114693397-114693539,exon:114703861-114703915	UBXN2A	168.279	0	96.2649	55.0614	0	39.2332	119.908	128.189	104.79
novel_circ_0016050	219	100626629;	exon:21856562-21856686,exon:21857828-21857923	SLC25A30	0	0	0	0	31.4665	0	79.9388	16.0237	90.8176
novel_circ_0018520	660	100337658;	exon:166836891-166837551	EPHA3	0	0	0	48.9434	0	62.7732	28.5496	0	0
novel_circ_0025778	171	102165633;	exon:59570402-59570522,exon:59571837-59571888	--	0	0	0	0	0	0	0	10.6824	0
novel_circ_0025779	192	100738472;	exon:59900363-59900555	RLIM	0	0	144.397	0	26.2221	23.5399	0	0	0
novel_circ_0025957	394	110257894;	exon:39798808-39799111,exon:39801146-39801237	LOC110257894	84.1397	97.4659	336.927	177.42	57.6886	172.626	0	96.142	0
novel_circ_0025951	225	397245;	exon:98531897-98532023,exon:98532131-98532230	ATP1B4	0	0	0	0	0	0	0	10.6824	0
novel_circ_0025953	349	100154598;	exon:98599157-98599321,exon:98599710-98599773,exon:98601954-98602076	LAMP2	0	0	0	0	0	0	0	37.3886	27.9439
novel_circ_0025770	264	102165633;	exon:59548427-59548563,exon:59556112-59556240	--	0	0	0	12.2359	0	0	0	16.0237	0
novel_circ_0025771	493	102165633;	exon:59548427-59548563,exon:59556112-59556240,exon:59570402-59570522,exon:59571178-59571236,exon:59571837-59571888	--	0	0	0	0	31.4665	0	0	74.7771	0
novel_circ_0025772	128	102165633;	intron:59556112-59556240	--	0	0	0	0	20.9777	0	17.1297	0	0
novel_circ_0025774	451	102165633;	exon:59556112-59556240,exon:59570212-59570310,exon:59570402-59570522,exon:59571178-59571236,exon:59571837-59571884	--	0	121.832	0	30.5896	57.6886	0	79.9388	133.531	48.9018
novel_circ_0025959	184	110255320;	exon:8953984-8954073,exon:8955220-8955315	LOC110255320	0	121.832	0	24.4717	0	0	0	10.6824	0
novel_circ_0017349	110	100526136;	exon:43595390-43595500	NF1	0	0	0	0	0	0	22.8397	0	0
novel_circ_0025777	327	102165633;	intron:59570212-59570310,intron:59570402-59570522,intron:59571178-59571236,intron:59571837-59571888	--	0	73.0994	0	18.3538	146.844	0	45.6793	74.7771	41.9158
novel_circ_0003077	243	100511682;	exon:126846794-126846939,exon:126860687-126860785	CEP120	0	0	0	0	0	0	0	42.7298	0
novel_circ_0008969	394	100625217;	exon:106058377-106058459,exon:106060673-106060746,exon:106062347-106062455,exon:106063690-106063821	THOC1	0	0	0	30.5896	0	0	17.1297	16.0237	20.9579
novel_circ_0019461	422	100521990;	exon:47941300-47941443,exon:47943096-47943239,exon:47945190-47945326	LRIG1	0	0	0	0	83.9107	0	11.4198	0	0
novel_circ_0019460	143	100521990;	exon:47938673-47938816	LRIG1	0	0	0	12.2359	26.2221	15.6933	0	0	41.9158
novel_circ_0011658	173	100621221;	exon:58230798-58230971	SIN3A	0	0	0	24.4717	26.2221	31.3866	11.4198	0	20.9579
novel_circ_0011659	194	100152913;	exon:58508115-58508210,exon:58514712-58514811	PPCDC	0	0	0	0	0	0	17.1297	0	0
novel_circ_0016688	337	100525424;	exon:14162928-14163134,exon:14184903-14185034	BPTF	0	0	192.53	0	0	0	17.1297	0	0
novel_circ_0016689	506	100525424;	exon:14178158-14178346,exon:14182275-14182462,exon:14184903-14185034	BPTF	112.186	48.7329	0	104.005	83.9107	109.853	34.2595	96.142	27.9439
novel_circ_0008960	153	100627112;	exon:105588437-105588590	YES1	0	0	0	0	0	0	22.8397	0	13.9719
novel_circ_0008961	438	110260884;	exon:1055800-1055957,exon:1056557-1056606,exon:1056931-1057079,exon:1066287-1066371	ZC3H18	112.186	0	0	0	0	0	0	0	0
novel_circ_0011656	309	100513481;	exon:58146865-58146958,exon:58153821-58153887,exon:58159443-58159593	PTPN9	0	0	0	0	0	0	28.5496	0	0
novel_circ_0011657	397	100621221;	exon:58196071-58196292,exon:58200323-58200499	SIN3A	252.419	219.298	0	226.363	361.865	235.399	142.748	176.26	195.607
novel_circ_0011650	213	100513481;	exon:58115952-58116041,exon:58117054-58117178	PTPN9	0	0	0	0	20.9777	0	0	0	0
novel_circ_0016683	283	100524394;	exon:13713600-13713734,exon:13713824-13713973	PSMD12	0	0	0	0	0	0	17.1297	0	0
novel_circ_0011652	438	100513481;	exon:58137959-58138069,exon:58140643-58140971	PTPN9	140.233	0	0	30.5896	31.4665	15.6933	0	0	0
novel_circ_0011653	203	100513481;	exon:58137959-58138069,exon:58146865-58146958	PTPN9	56.0931	0	0	36.7076	0	0	11.4198	0	34.9299
novel_circ_0018030	407	100739380;	intron:121801041-121801113,intron:121802237-121802377,intron:121802779-121802974	PARL	252.419	170.565	288.795	73.4152	83.9107	78.4665	74.2289	85.4596	125.747
novel_circ_0015098	296	100738229;	exon:20469603-20469728,exon:20478715-20478785,exon:20481181-20481282	DENND1B	140.233	0	0	0	20.9777	15.6933	17.1297	48.071	41.9158
novel_circ_0015099	271	100738229;	exon:20469603-20469728,exon:20481181-20481282,exon:20487027-20487072	DENND1B	0	97.4659	0	36.7076	20.9777	15.6933	68.519	58.7535	27.9439
novel_circ_0024995	176	100525550;	exon:38940053-38940229	DPY19L1	0	0	0	0	0	0	0	0	13.9719
novel_circ_0018037	298	100621038;	exon:122085943-122086074,exon:122086229-122086396	DVL3	0	0	0	0	0	0	28.5496	0	0
novel_circ_0013058	169	100622911;	exon:6609028-6609197	CLNK	0	0	0	0	10.4888	0	0	0	0
novel_circ_0015095	472	100738229;	exon:20455784-20455885,exon:20469603-20469728,exon:20481181-20481282,exon:20487027-20487072,exon:20492005-20492105	DENND1B	168.279	170.565	0	134.594	120.622	78.4665	102.778	170.919	104.79
novel_circ_0015093	327	100738229;	exon:20455784-20455885,exon:20469603-20469728,exon:20481181-20481282	DENND1B	0	0	0	0	52.4442	0	0	0	0
novel_circ_0015090	417	100738229;	exon:20438111-20438201,exon:20455784-20455885,exon:20469603-20469728,exon:20481181-20481282	DENND1B	224.372	438.596	385.06	195.774	152.088	156.933	137.038	218.99	174.649
novel_circ_0015320	333	100517599;	exon:39984146-39984252,exon:39990396-39990511,exon:39991048-39991160	WAC	0	0	0	73.4152	0	117.7	119.908	48.071	55.8878
novel_circ_0015321	414	100517599;	exon:39984146-39984252,exon:39995701-39996009	WAC	0	0	0	24.4717	0	47.0799	22.8397	69.4359	0
novel_circ_0015322	431	100517599;	exon:40015293-40015411,exon:40016869-40017055,exon:40018784-40018911	WAC	0	48.7329	0	24.4717	20.9777	15.6933	0	0	0
novel_circ_0015323	405	100517235;	exon:40771583-40771755,exon:40772270-40772503	MTPAP	0	0	0	30.5896	20.9777	0	0	0	0
novel_circ_0015324	228	100517235;	exon:40773819-40774047	MTPAP	0	0	0	12.2359	10.4888	0	0	32.0473	13.9719
novel_circ_0015325	172	100517235;	exon:40771583-40771755	MTPAP	0	0	0	30.5896	0	0	45.6793	0	0
novel_circ_0015326	439	100517235;	intron:40773819-40774047,intron:40779553-40779764	MTPAP	0	97.4659	0	0	26.2221	0	0	0	0
novel_circ_0015327	435	100517235;	exon:40773823-40774047,exon:40779553-40779764	MTPAP	0	0	0	42.8255	0	0	0	0	0
novel_circ_0015328	165	100517235;	exon:40786445-40786537,exon:40786619-40786692	MTPAP	0	0	0	12.2359	0	0	0	10.6824	0
novel_circ_0003863	305	100519075;	exon:47170673-47170779,exon:47171175-47171374	MICAL2	0	0	0	0	10.4888	31.3866	22.8397	0	0
novel_circ_0016155	283	100739485;	exon:3193839-3193965,exon:3208719-3208876	--	168.279	121.832	0	0	0	0	11.4198	0	13.9719
novel_circ_0018222	317	100514426;	exon:134481486-134481579,exon:134486090-134486238,exon:134491116-134491192	LRCH3	0	0	0	18.3538	26.2221	0	68.519	21.3649	13.9719
novel_circ_0002011	574	102159800;	exon:266947329-266947451,exon:266981815-266981922,exon:266995804-266995933,exon:266999716-266999838,exon:267028687-267028781	MVB12B	0	0	0	91.7689	115.377	251.093	91.3586	0	111.776
novel_circ_0001751	333	n/a	intergenic_region:242607432-242607645,intergenic_region:242622780-242622900	--	0	0	0	0	0	0	17.1297	10.6824	0
novel_circ_0018229	296	100514426;	exon:134510147-134510218,exon:134516381-134516488,exon:134518427-134518545	LRCH3	0	0	0	0	0	0	0	0	20.9579
novel_circ_0019795	103	100515927;	exon:83125530-83125633	XRN1	0	0	0	0	0	0	11.4198	0	0
novel_circ_0019797	331	100515927;	exon:83116476-83116574,exon:83122013-83122143,exon:83125530-83125633	XRN1	0	0	0	48.9434	26.2221	23.5399	11.4198	10.6824	0
novel_circ_0018038	345	100627568;	exon:122190540-122190661,exon:122190827-122191051	PSMD2	196.326	121.832	144.397	61.1793	183.555	125.546	171.297	106.824	167.663
novel_circ_0019791	206	100625295;	exon:82987127-82987202,exon:82993832-82993963	GK5	0	97.4659	0	0	0	0	0	0	0
novel_circ_0019793	392	100625295;	exon:82993832-82993963,exon:83003599-83003692,exon:83020972-83021047,exon:83022755-83022848	GK5	0	0	0	30.5896	68.1774	0	0	0	27.9439
novel_circ_0012618	152	100511210;	exon:135456625-135456777	SEC31A	84.1397	48.7329	0	18.3538	0	0	51.3892	16.0237	41.9158
novel_circ_0003864	196	100519075;	exon:47170673-47170779,exon:47173808-47173898	MICAL2	0	0	0	0	0	23.5399	0	0	0
novel_circ_0011430	292	100153104;	exon:38589114-38589283,exon:38593279-38593402	POLH	0	0	0	0	0	0	0	0	13.9719
novel_circ_0011431	188	100153104;	exon:38593279-38593402,exon:38594924-38594989	POLH	0	0	0	0	0	0	0	10.6824	0
novel_circ_0011432	629	100153104;	exon:38589114-38589283,exon:38591549-38591652,exon:38593279-38593402,exon:38594924-38594989,exon:38597678-38597847	POLH	0	0	0	42.8255	0	0	0	10.6824	20.9579
novel_circ_0011433	242	100153104;	exon:38592559-38592678,exon:38593279-38593402	POLH	0	0	0	0	10.4888	15.6933	0	16.0237	0
novel_circ_0024575	161	100136901;	exon:52974200-52974361	ATP9A	0	0	0	0	0	0	22.8397	0	0
novel_circ_0021094	265	100525364;	exon:62667130-62667214,exon:62683404-62683467,exon:62701809-62701927	FAM13C	112.186	194.932	0	42.8255	78.6662	23.5399	22.8397	21.3649	20.9579
novel_circ_0021097	416	100155896;	exon:63190562-63190662,exon:63193747-63193903,exon:63200444-63200604	CCDC6	0	0	0	55.0614	125.866	62.7732	62.809	85.4596	125.747
novel_circ_0021096	374	100155871;	exon:63049348-63049491,exon:63069928-63070159	SLC16A9	56.0931	0	0	30.5896	31.4665	15.6933	57.0991	16.0237	0
novel_circ_0021099	156	100155896;	exon:63193747-63193903	CCDC6	0	0	0	12.2359	31.4665	39.2332	0	0	0
novel_circ_0021098	359	100155896;	exon:63190562-63190662,exon:63193747-63193903,exon:63203126-63203229	CCDC6	112.186	0	0	30.5896	41.9553	54.9265	62.809	48.071	13.9719
novel_circ_0007516	213	100153657;	exon:8441068-8441281	PHF20L1	0	0	0	0	0	31.3866	0	0	0
novel_circ_0006728	311	100154766;	exon:127630872-127631029,exon:127638825-127638979	PKN2	0	0	0	0	0	0	22.8397	0	20.9579
novel_circ_0007510	203	100152372;	exon:83337132-83337335	RCSD1	308.512	0	0	0	89.1551	47.0799	22.8397	0	0
novel_circ_0007511	303	100152373;	exon:83463212-83463331,exon:83464952-83465136	CREG1	0	0	0	0	41.9553	0	17.1297	10.6824	20.9579
novel_circ_0007512	273	397501;	exon:83620690-83620869,exon:83636368-83636462	POU2F1	0	0	0	0	10.4888	0	0	0	13.9719
novel_circ_0007513	408	397501;	exon:83624752-83624893,exon:83630069-83630242,exon:83636368-83636462	POU2F1	0	0	0	0	0	31.3866	0	0	0
novel_circ_0022209	307	100622496;	exon:29980388-29980632,exon:29982972-29983035	CLASP1	0	0	0	0	15.7332	0	0	0	0
novel_circ_0022208	103	100622496;	exon:29977370-29977473	CLASP1	0	0	0	0	26.2221	0	0	0	0
novel_circ_0022200	356	100622496;	exon:29959468-29959575,exon:30004238-30004381,exon:30004851-30004957	CLASP1	0	48.7329	0	18.3538	0	39.2332	0	0	0
novel_circ_0022205	490	100622496;	exon:29977370-29977473,exon:29980388-29980632,exon:29992641-29992784	CLASP1	140.233	121.832	96.2649	30.5896	47.1997	86.3131	39.9694	16.0237	20.9579
novel_circ_0006668	521	100518781;	exon:123902280-123902334,exon:123915767-123916234	CCDC18	0	0	0	18.3538	0	0	0	0	0
novel_circ_0013498	606	100620224;	exon:10229873-10229999,exon:10247446-10247530,exon:10249537-10249624,exon:10250729-10250789,exon:10256559-10256643,exon:10258335-10258500	UVRAG	168.279	73.0994	433.192	183.538	94.3995	235.399	165.587	117.507	83.8317
novel_circ_0014910	259	733702;	exon:99704691-99704870,exon:99705318-99705398	CD36	0	0	0	0	0	0	0	0	20.9579
novel_circ_0016158	142	102159943;	exon:3230472-3230614	--	0	97.4659	0	0	0	0	0	0	0
novel_circ_0001481	412	100153726;	exon:21779719-21779887,exon:21780455-21780509,exon:21780617-21780683,exon:21780970-21781094	PEX3	0	0	0	30.5896	0	0	0	0	0
novel_circ_0013490	341	100515229;	exon:102255514-102255669,exon:102257696-102257882	PHTF2	0	0	0	122.359	57.6886	141.24	119.908	229.673	202.593
novel_circ_0013491	382	100515229;	exon:102255514-102255669,exon:102273638-102273796,exon:102274360-102274429	PHTF2	336.559	97.4659	192.53	110.123	68.1774	86.3131	51.3892	37.3886	55.8878
novel_circ_0013492	329	100515229;	exon:102268789-102268953,exon:102269874-102270039	PHTF2	0	0	0	0	20.9777	0	0	0	0
novel_circ_0013493	164	100515229;	exon:102268789-102268953	PHTF2	0	73.0994	0	0	0	15.6933	0	0	0
novel_circ_0013495	336	100515229;	exon:102273638-102273796,exon:102274360-102274429,exon:102281537-102281590,exon:102281877-102281933	PHTF2	0	0	0	0	15.7332	0	0	10.6824	34.9299
novel_circ_0013497	357	100620224;	exon:10229873-10229999,exon:10247446-10247530,exon:10249537-10249624,exon:10250729-10250789	UVRAG	0	0	0	0	0	0	0	16.0237	0
novel_circ_0014913	369	100624523;	exon:10038504-10038707,exon:10039930-10039983,exon:10054801-10054849,exon:10057154-10057219	MARK1	0	0	0	0	36.7109	0	0	0	0
novel_circ_0019448	272	106505633;	exon:46314093-46314270,exon:46314603-46314698	--	0	0	0	0	0	0	91.3586	16.0237	48.9018
novel_circ_0001485	300	100523418;	exon:218569068-218569249,exon:218573054-218573173	RFX3	0	0	0	0	41.9553	78.4665	74.2289	32.0473	69.8597
novel_circ_0008344	190	100515777;	exon:60288109-60288299	LRP6	84.1397	0	0	0	0	0	0	0	0
novel_circ_0008345	399	100515777;	exon:60288109-60288299,exon:60294630-60294839	LRP6	0	0	0	0	20.9777	23.5399	0	10.6824	0
novel_circ_0008346	361	100515777;	exon:60297399-60297524,exon:60301400-60301636	LRP6	0	0	0	18.3538	0	0	0	0	0
novel_circ_0008347	334	100515777;	exon:60294630-60294839,exon:60297399-60297524	LRP6	0	0	0	18.3538	26.2221	39.2332	11.4198	21.3649	0
novel_circ_0008340	395	100515777;	exon:60275593-60275777,exon:60286765-60286976	LRP6	84.1397	0	0	0	0	15.6933	0	0	0
novel_circ_0008341	374	100515777;	exon:60275593-60275777,exon:60288109-60288299	LRP6	0	0	0	42.8255	0	0	0	10.6824	0
novel_circ_0008343	110	100515777;	exon:60302547-60302657	LRP6	0	73.0994	0	0	31.4665	0	0	16.0237	0
novel_circ_0001487	267	106509183;	exon:218896997-218897174,exon:218904764-218904854	LOC106509183	0	0	0	0	0	0	0	0	20.9579
novel_circ_0008348	97	100515777;	exon:60309085-60309182	LRP6	0	0	0	18.3538	26.2221	15.6933	22.8397	0	0
novel_circ_0008349	298	100157726;	exon:60565405-60565539,exon:60579126-60579290	ETV6	112.186	0	0	0	0	0	0	0	0
novel_circ_0003058	475	397574;	exon:123355483-123355719,exon:123359762-123359833,exon:123361822-123361925,exon:123365479-123365544	HSD17B4	0	170.565	0	67.2972	131.11	109.853	114.198	122.848	48.9018
novel_circ_0019119	384	100623101;	exon:29894359-29894470,exon:29898476-29898615,exon:29901475-29901609	SETD2	0	0	144.397	0	0	0	0	0	0
novel_circ_0019118	250	100623101;	exon:29894359-29894470,exon:29898476-29898615	SETD2	168.279	0	0	0	20.9777	15.6933	39.9694	53.4122	48.9018
novel_circ_0013066	274	100517663;	exon:67550217-67550390,exon:67552659-67552760	RUFY3	0	0	0	18.3538	0	0	0	0	0
novel_circ_0019443	260	100520218;	exon:46170020-46170125,exon:46170242-46170282,exon:46171413-46171528	ADAMTS9	0	0	240.662	0	0	0	0	0	0
novel_circ_0010741	476	100499509;	exon:92155928-92156062,exon:92160465-92160552,exon:92164899-92165021,exon:92165813-92165946	AGO3	84.1397	0	0	91.7689	15.7332	86.3131	62.809	21.3649	62.8737
novel_circ_0010740	340	100499509;	exon:92155928-92156062,exon:92160465-92160552,exon:92161587-92161706	AGO3	0	0	0	12.2359	0	0	0	0	0
novel_circ_0010215	103	100519030;	exon:53210988-53211091	SLC8A2	0	0	0	12.2359	0	23.5399	22.8397	26.7061	0
novel_circ_0002071	428	100511912;	exon:271368904-271369069,exon:271383531-271383652,exon:271384118-271384260	PRRC2B	280.466	194.932	0	0	0	0	11.4198	26.7061	0
novel_circ_0010745	353	100499509;	exon:92160465-92160552,exon:92160677-92160824,exon:92161587-92161706	AGO3	0	0	0	12.2359	0	0	0	26.7061	0
novel_circ_0010211	346	100515263;	exon:52980540-52980682,exon:52982432-52982531,exon:52992807-52992912	SAE1	0	0	0	12.2359	0	0	0	0	0
novel_circ_0010210	317	100515263;	exon:52977944-52978117,exon:53015666-53015810	SAE1	0	0	0	18.3538	20.9777	0	0	0	0
novel_circ_0010749	439	100499509;	exon:92164899-92165021,exon:92165813-92165946,exon:92170161-92170345	AGO3	84.1397	73.0994	0	97.8869	62.933	62.7732	45.6793	80.1184	27.9439
novel_circ_0010748	558	100499509;	exon:92161587-92161706,exon:92164899-92165021,exon:92165813-92165946,exon:92170161-92170345	AGO3	336.559	0	144.397	134.594	110.133	86.3131	74.2289	74.7771	83.8317
novel_circ_0015623	631	100621684;	exon:5761746-5761819,exon:5770011-5770069,exon:5770336-5770416,exon:5771333-5771473,exon:5771914-5772004,exon:5777659-5777849	KCTD3	0	0	0	0	0	141.24	45.6793	0	0
novel_circ_0010219	312	102165016;	exon:53671467-53671779	C6H19orf68	0	0	0	0	0	15.6933	0	0	0
novel_circ_0010218	274	100126163;	intron:5365252-5365410,intron:5377793-5377909	CDH13	0	0	0	0	0	0	17.1297	10.6824	0
novel_circ_0014051	352	100519857;	exon:19878048-19878184,exon:19878457-19878580,exon:19897760-19897853	PICALM	0	0	0	0	0	0	0	42.7298	0
novel_circ_0023462	250	100624231;	exon:22257342-22257441,exon:22258226-22258377	NIPBL	0	0	0	0	52.4442	70.6198	79.9388	74.7771	48.9018
novel_circ_0016525	828	100516509;	exon:77489152-77489240,exon:77498616-77498710,exon:77498942-77499037,exon:77503485-77503607,exon:77506162-77506300,exon:77506914-77506973,exon:77507660-77507806,exon:77510173-77510259	ARHGEF7	280.466	584.795	96.2649	330.368	435.287	117.7	171.297	69.4359	104.79
novel_circ_0014052	365	100519857;	exon:19878048-19878184,exon:19905675-19905777,exon:19913062-19913189	PICALM	0	0	96.2649	24.4717	0	39.2332	17.1297	0	27.9439
novel_circ_0014055	466	100519857;	exon:19883798-19883839,exon:19885865-19885971,exon:19905675-19905777,exon:19909141-19909216,exon:19913047-19913189	PICALM	56.0931	146.199	288.795	703.562	104.888	204.013	576.701	1004.15	726.541
novel_circ_0019447	224	106505633;	exon:46314093-46314270,exon:46314647-46314694	--	0	0	0	0	0	0	91.3586	21.3649	20.9579
novel_circ_0014057	518	100519857;	exon:19885865-19885971,exon:19897760-19897853,exon:19905675-19905777,exon:19909141-19909216,exon:19913047-19913189	PICALM	532.885	268.031	336.927	966.633	68.1774	235.399	502.472	651.629	600.794
novel_circ_0002859	112	100523594;	exon:102367524-102367636	RHOBTB3	0	0	0	0	36.7109	0	22.8397	0	0
novel_circ_0002856	447	100522857;	exon:102135990-102136091,exon:102136906-102137046,exon:102144323-102144431,exon:102144521-102144619	TTC37	0	0	0	0	0	0	57.0991	117.507	41.9158
novel_circ_0014058	523	100519857;	exon:19892116-19892227,exon:19897760-19897853,exon:19905675-19905777,exon:19909141-19909216,exon:19913047-19913189	PICALM	617.024	341.131	1155.18	3493.34	555.908	1467.32	2295.39	2494.35	2326.33
novel_circ_0002853	638	100519643;	exon:10142963-10143084,exon:10146019-10146126,exon:10147640-10147842,exon:10152896-10153104	LOC100519643	0	121.832	0	48.9434	31.4665	23.5399	11.4198	0	0
novel_circ_0002850	162	100522125;	exon:101324376-101324538	SLF1	0	0	0	24.4717	20.9777	0	74.2289	64.0947	34.9299
novel_circ_0005615	249	100518421;	exon:44102881-44102997,exon:44105997-44106130	ZC3H6	0	97.4659	0	0	0	0	0	58.7535	0
novel_circ_0005614	116	100518421;	exon:44102881-44102997	ZC3H6	84.1397	0	0	0	0	15.6933	0	32.0473	0
novel_circ_0005617	296	100518421;	exon:44102881-44102997,exon:44121881-44122061	ZC3H6	0	0	866.384	18.3538	0	0	0	96.142	48.9018
novel_circ_0005616	433	100518421;	exon:44095481-44095734,exon:44121881-44122061	ZC3H6	0	0	0	0	0	23.5399	0	0	0
novel_circ_0005611	78	445530;	exon:44018251-44018329	TTL	0	0	0	0	0	0	0	0	27.9439
novel_circ_0005610	369	100517151;	exon:43963654-43963877,exon:43967965-43968111	POLR1B	140.233	0	0	0	0	0	0	0	0
novel_circ_0005613	310	445530;	exon:44008062-44008294,exon:44018251-44018329	TTL	0	121.832	0	0	47.1997	47.0799	57.0991	37.3886	20.9579
novel_circ_0005612	357	445530;	intron:44008062-44008294,intron:44009345-44009470	TTL	0	0	0	67.2972	125.866	62.7732	22.8397	53.4122	34.9299
novel_circ_0013069	464	100517663;	exon:67551464-67551581,exon:67564746-67564829,exon:67566025-67566192,exon:67566733-67566830	RUFY3	0	0	0	0	0	23.5399	0	0	0
novel_circ_0017971	463	100624673;	exon:120778216-120778323,exon:120779067-120779195,exon:120790592-120790675,exon:120791200-120791264,exon:120795278-120795359	ATP11B	56.0931	0	0	159.066	68.1774	94.1597	102.778	74.7771	41.9158
novel_circ_0024705	132	100620590;	exon:11062517-11062649	TRIM24	56.0931	0	0	0	0	0	0	0	0
novel_circ_0005619	578	100518421;	exon:44109596-44109872,exon:44117754-44117876,exon:44121881-44122061	ZC3H6	0	0	336.927	0	0	0	0	0	0
novel_circ_0005618	313	100518421;	exon:44105997-44106130,exon:44121881-44122061	ZC3H6	0	0	144.397	0	0	0	0	26.7061	20.9579
novel_circ_0006005	243	100627903;	exon:74060903-74060962,exon:74062694-74062878	PPP3R1	0	0	0	30.5896	0	0	0	0	0
novel_circ_0006004	387	100516073;	exon:73807600-73807744,exon:73810790-73810962,exon:73821452-73821523	APLF	0	0	0	0	15.7332	0	0	0	0
novel_circ_0009767	238	100620736;	exon:199051-199125,exon:199781-199945	TCF25	0	0	0	0	0	23.5399	0	0	0
novel_circ_0009766	241	100512607;	exon:1978574-1978741,exon:1979196-1979270	FBXO31	0	0	0	0	0	0	0	16.0237	0
novel_circ_0009760	205	106508675;	exon:19130076-19130140,exon:19141757-19141898	FAM192A	56.0931	97.4659	0	0	0	0	0	0	0
novel_circ_0009763	300	100620830;	exon:19376842-19377007,exon:19379111-19379246	COQ9	0	0	144.397	12.2359	0	0	0	0	0
novel_circ_0015445	260	100524101;	exon:44830780-44830902,exon:44849100-44849180,exon:44849895-44849953	CACNB2	0	0	0	24.4717	0	0	34.2595	0	0
novel_circ_0009768	422	100514105;	exon:19905688-19905995,exon:19909521-19909636	MMP15	0	0	0	30.5896	41.9553	47.0799	0	0	0
novel_circ_0023606	274	100526144;	exon:28175233-28175320,exon:28182190-28182377	NNT	0	97.4659	0	30.5896	15.7332	15.6933	0	16.0237	0
novel_circ_0015249	309	100622592;	exon:31295417-31295568,exon:31303100-31303258	UBQLN1	0	0	144.397	36.7076	36.7109	0	51.3892	32.0473	27.9439
novel_circ_0025650	239	100620167;	exon:42725835-42725944,exon:42726063-42726193	WDR13	0	0	0	0	0	0	0	16.0237	41.9158
novel_circ_0023755	244	100513958;	exon:44110216-44110326,exon:44117112-44117246	TRIM23	0	0	0	18.3538	0	0	0	0	0
novel_circ_0006335	402	100154147;	exon:103240688-103240803,exon:103244578-103244750,exon:103262031-103262146	MAN1A2	140.233	0	0	0	0	47.0799	45.6793	0	34.9299
novel_circ_0000664	379	397435;	intron:14408861-14408928,intron:14416335-14416451,intron:14456947-14457143	ESR1	0	0	0	36.7076	188.799	196.166	348.305	218.99	97.8036
novel_circ_0001829	131	100155613;	exon:251470004-251470135	SVEP1	0	73.0994	0	12.2359	10.4888	0	11.4198	0	0
novel_circ_0025655	203	100512323;	exon:43221525-43221728	PRICKLE3	0	97.4659	0	24.4717	15.7332	0	0	0	0
novel_circ_0025654	450	100511851;	exon:43178908-43178977,exon:43179071-43179194,exon:43179409-43179535,exon:43180273-43180405	GPKOW	0	243.665	0	0	47.1997	0	0	16.0237	0
novel_circ_0014446	229	100522198;	exon:6380313-6380429,exon:6386178-6386291	NUP98	0	0	0	0	0	0	0	16.0237	0
novel_circ_0014447	251	100522198;	exon:6386178-6386291,exon:6387175-6387313	NUP98	0	0	0	0	0	23.5399	0	0	27.9439
novel_circ_0014444	133	100522198;	exon:6374485-6374618	NUP98	0	48.7329	96.2649	0	0	15.6933	28.5496	0	0
novel_circ_0014445	320	100522198;	exon:6374485-6374618,exon:6376521-6376708	NUP98	0	97.4659	0	24.4717	10.4888	23.5399	22.8397	53.4122	0
novel_circ_0014442	552	100522198;	exon:6361824-6361916,exon:6367955-6368095,exon:6374485-6374618,exon:6376521-6376708	NUP98	84.1397	536.062	385.06	0	529.686	86.3131	131.328	165.578	132.733
novel_circ_0014443	663	100522198;	exon:6361824-6361916,exon:6367955-6368095,exon:6374485-6374618,exon:6382258-6382556	NUP98	0	146.199	0	18.3538	52.4442	0	28.5496	21.3649	0
novel_circ_0014441	365	100522198;	exon:6361824-6361916,exon:6367955-6368095,exon:6374485-6374618	NUP98	0	73.0994	0	0	31.4665	0	17.1297	26.7061	34.9299
novel_circ_0014448	315	100522198;	exon:6387175-6387313,exon:6388285-6388462	NUP98	0	73.0994	144.397	104.005	57.6886	219.706	177.007	202.967	237.523
novel_circ_0014449	378	100522198;	exon:6407824-6407981,exon:6414240-6414461	NUP98	0	0	144.397	0	0	0	0	0	0
novel_circ_0009581	353	100517719;	exon:160413189-160413348,exon:160415615-160415719,exon:160417340-160417430	OSBPL9	84.1397	73.0994	0	97.8869	215.021	156.933	245.526	229.673	265.467
novel_circ_0009580	263	100517719;	exon:160413189-160413348,exon:160415615-160415719	OSBPL9	112.186	0	96.2649	48.9434	57.6886	0	85.6487	112.166	20.9579
novel_circ_0009582	403	100517719;	exon:160413189-160413348,exon:160415615-160415719,exon:160417340-160417430,exon:160432710-160432760	OSBPL9	84.1397	0	0	116.241	83.9107	47.0799	68.519	133.531	48.9018
novel_circ_0004692	258	100049694;	exon:107136800-107136931,exon:107141552-107141679	BIRC6	0	0	144.397	0	0	0	11.4198	0	0
novel_circ_0004690	175	100049694;	exon:107112758-107112933	BIRC6	0	0	0	0	15.7332	0	0	0	0
novel_circ_0004696	346	100049694;	exon:107135278-107135493,exon:107136800-107136931	BIRC6	0	0	0	18.3538	26.2221	31.3866	28.5496	16.0237	0
novel_circ_0004697	258	100049694;	exon:107136800-107136931,exon:107141552-107141679	BIRC6	0	0	0	0	0	0	0	10.6824	0
novel_circ_0004694	116	100049694;	exon:107127683-107127799	BIRC6	0	0	0	18.3538	31.4665	47.0799	0	0	0
novel_circ_0004695	187	100049694;	exon:107151682-107151869	BIRC6	0	0	0	30.5896	0	0	0	0	0
novel_circ_0023130	378	100519519;	exon:84375200-84375415,exon:84381439-84381519,exon:84381742-84381825	TTN	0	0	0	0	0	0	0	10.6824	0
novel_circ_0004698	324	100049694;	intron:107143396-107143533,intron:107151682-107151869	BIRC6	84.1397	0	0	73.4152	41.9553	31.3866	28.5496	16.0237	27.9439
novel_circ_0004699	297	100049694;	exon:107143423-107143533,exon:107151682-107151869	BIRC6	0	0	0	0	20.9777	0	0	0	0
novel_circ_0022368	351	448982;	exon:45877613-45877747,exon:45879777-45879911,exon:45885716-45885767,exon:45885942-45885974	ACSL1	0	73.0994	0	0	36.7109	0	0	26.7061	0
novel_circ_0015652	251	100621684;	exon:5806114-5806269,exon:5808977-5809073	KCTD3	0	0	0	0	20.9777	0	11.4198	0	13.9719
novel_circ_0019610	377	100515413;	exon:70406477-70406571,exon:70407138-70407272,exon:70408026-70408175	TMEM43	168.279	97.4659	673.854	146.83	241.243	62.7732	159.878	112.166	188.621
novel_circ_0002687	110	100153597;	exon:83993164-83993274	IBTK	0	0	0	0	0	0	0	0	20.9579
novel_circ_0026011	273	100521615;	exon:420768-420879,exon:427612-427693,exon:435196-435277	ARHGAP17	0	0	0	0	36.7109	0	22.8397	0	0
novel_circ_0007353	100	100127143;	exon:68882491-68882591	PDE7A	0	0	0	0	0	0	0	26.7061	0
novel_circ_0007350	252	110260284;	exon:68390261-68390513	--	0	0	0	0	10.4888	0	0	0	0
novel_circ_0007356	431	100522611;	exon:68935650-68935765,exon:68947011-68947109,exon:68947883-68947962,exon:68958097-68958236	MTFR1	645.071	779.727	288.795	397.665	220.265	266.786	262.656	251.038	181.635
novel_circ_0007357	349	n/a	intergenic_region:6929942-6930071,intergenic_region:6935279-6935345,intergenic_region:6939316-6939470	--	0	0	0	42.8255	0	0	39.9694	21.3649	0
novel_circ_0007354	144	100127143;	exon:68889286-68889430	PDE7A	56.0931	0	0	18.3538	0	23.5399	39.9694	21.3649	0
novel_circ_0002088	501	100511239;	exon:272124310-272124542,exon:272127138-272127308,exon:272138345-272138444	SETX	84.1397	0	144.397	464.963	540.175	674.811	371.144	1255.19	649.695
novel_circ_0020449	298	100520589;	exon:20168415-20168562,exon:20203112-20203263	NEK1	0	0	192.53	0	0	0	0	10.6824	41.9158
novel_circ_0002684	271	100739214;	exon:83175599-83175707,exon:83180373-83180536	UBE3D	0	0	0	12.2359	0	0	0	16.0237	20.9579
novel_circ_0020119	352	100156620;	exon:112981467-112981542,exon:112987746-112987815,exon:112989282-112989408,exon:112990426-112990508	C14H10orf76	0	121.832	0	24.4717	26.2221	0	39.9694	0	41.9158
novel_circ_0020118	149	100152585;	exon:112839840-112839938,exon:112847782-112847833	MGEA5	56.0931	0	0	0	0	0	0	0	0
novel_circ_0020117	269	100152585;	exon:112839840-112839938,exon:112841675-112841846	MGEA5	0	0	0	24.4717	0	0	11.4198	0	0
novel_circ_0020116	414	100152585;	exon:112837889-112838173,exon:112844020-112844150	MGEA5	0	0	0	97.8869	52.4442	78.4665	51.3892	37.3886	34.9299
novel_circ_0020442	333	102166040;	exon:19928163-19928324,exon:19947102-19947274	--	0	0	0	24.4717	0	0	0	0	0
novel_circ_0020113	557	100152585;	exon:112836925-112837083,exon:112839840-112839938,exon:112841675-112841846,exon:112844020-112844150	MGEA5	308.512	0	288.795	538.378	283.198	392.332	0	181.602	160.677
novel_circ_0020444	98	100158040;	intron:20020705-20020803	LOC100158040	0	0	0	0	0	0	0	0	20.9579
novel_circ_0020111	158	100152585;	exon:112836925-112837083	MGEA5	0	0	0	55.0614	36.7109	15.6933	62.809	74.7771	48.9018
novel_circ_0020446	221	100156049;	exon:20064084-20064206,exon:20068103-20068202	CLCN3	0	0	0	0	0	0	0	10.6824	0
novel_circ_0004524	466	733590;	exon:96155707-96155893,exon:96164840-96164977,exon:96165037-96165180	MEF2C	84.1397	0	0	67.2972	52.4442	86.3131	102.778	85.4596	41.9158
novel_circ_0001005	339	100157683;	exon:169521968-169522102,exon:169526367-169526483,exon:169530570-169530659	MYO9A	0	0	0	36.7076	0	39.2332	34.2595	90.8008	125.747
novel_circ_0004526	217	102159394;	exon:96395591-96395719,exon:96402387-96402476	--	0	0	0	0	0	0	34.2595	0	0
novel_circ_0004527	121	n/a	intergenic_region:96763497-96763618	--	0	0	0	0	0	0	22.8397	21.3649	0
novel_circ_0001000	195	100157683;	exon:169503333-169503528	MYO9A	0	0	288.795	36.7076	0	70.6198	79.9388	218.99	293.411
novel_circ_0001001	275	100157683;	exon:169509963-169510104,exon:169521968-169522102	MYO9A	0	0	0	18.3538	0	0	0	58.7535	20.9579
novel_circ_0004522	370	733590;	exon:96152766-96152813,exon:96155707-96155893,exon:96164840-96164977	MEF2C	280.466	0	0	171.302	157.332	266.786	131.328	288.426	188.621
novel_circ_0004523	513	733590;	exon:96152766-96152813,exon:96155707-96155893,exon:96164840-96164977,exon:96165037-96165180	MEF2C	392.652	1096.49	1010.78	330.368	540.175	313.866	216.977	261.72	251.495
novel_circ_0001008	215	100157683;	exon:169530570-169530659,exon:169540497-169540623	MYO9A	0	0	0	24.4717	0	39.2332	51.3892	69.4359	55.8878
novel_circ_0004529	265	100519537;	exon:97698373-97698638	LYSMD3	0	0	0	0	0	31.3866	62.809	10.6824	41.9158
novel_circ_0003518	293	100516848;	exon:16373975-16374015,exon:16375645-16375756,exon:16381255-16381397	PHF21A	224.372	0	0	79.5331	146.844	133.393	199.847	235.014	125.747
novel_circ_0019807	337	100515927;	exon:83153384-83153552,exon:83153636-83153723,exon:83156797-83156879	XRN1	0	0	0	42.8255	0	23.5399	0	37.3886	55.8878
novel_circ_0016518	370	100516509;	exon:77454070-77454156,exon:77475172-77475256,exon:77478225-77478295,exon:77478443-77478573	ARHGEF7	0	0	0	0	0	0	17.1297	21.3649	0
novel_circ_0003510	264	100519700;	exon:16075110-16075220,exon:16086829-16086983	AMBRA1	0	0	0	0	0	15.6933	22.8397	0	0
novel_circ_0016517	329	100154231;	intron:77344550-77344685,intron:77345531-77345725	ANKRD10	112.186	0	0	0	10.4888	0	0	0	0
novel_circ_0003512	350	100516848;	exon:16347499-16347712,exon:16373975-16374015,exon:16386945-16386977,exon:16389444-16389509	PHF21A	0	0	96.2649	36.7076	68.1774	47.0799	22.8397	53.4122	0
novel_circ_0002107	594	397306;	exon:273771031-273771296,exon:273776347-273776497,exon:273776851-273777030	RXRA	280.466	365.497	0	593.439	1494.66	816.051	194.137	283.085	349.299
novel_circ_0016512	252	102161679;	exon:76020269-76020374,exon:76037897-76038044	MYO16	0	0	96.2649	0	15.7332	0	0	0	0
novel_circ_0016511	391	102161679;	exon:76014232-76014359,exon:76026455-76026572,exon:76037897-76038044	MYO16	0	73.0994	0	0	0	0	0	0	0
novel_circ_0005868	99	494561;	exon:68177853-68177952	HK2	0	0	0	0	0	0	0	21.3649	0
novel_circ_0008832	410	100737604;	exon:88205186-88205269,exon:88206063-88206142,exon:88211724-88211826,exon:88212308-88212454	FGD6	0	0	0	0	0	0	0	21.3649	0
novel_circ_0021478	134	100625894;	exon:88079625-88079759	FAM35A	0	0	0	0	0	0	17.1297	0	0
novel_circ_0002203	242	100154420;	exon:34166378-34166620	LAMA2	0	0	0	0	0	0	0	0	20.9579
novel_circ_0002202	437	100154420;	exon:34096453-34096613,exon:34105757-34105856,exon:34112536-34112714	LAMA2	0	0	0	0	15.7332	0	0	0	0
novel_circ_0002200	300	100154420;	exon:34082051-34082191,exon:34096453-34096613	LAMA2	0	0	0	0	31.4665	31.3866	0	0	20.9579
novel_circ_0002206	384	100154420;	intron:34320023-34320407	LAMA2	0	0	0	0	0	0	0	21.3649	0
novel_circ_0002205	444	100154420;	exon:34205898-34206010,exon:34211789-34211951,exon:34213011-34213181	LAMA2	84.1397	0	144.397	85.651	167.821	78.4665	148.458	112.166	90.8176
novel_circ_0002204	242	100154420;	exon:34166378-34166620	LAMA2	0	0	0	61.1793	41.9553	23.5399	85.6487	90.8008	48.9018
novel_circ_0023794	129	100511418;	exon:44484459-44484588	ERBIN	0	0	0	0	0	0	0	16.0237	20.9579
novel_circ_0024113	274	100623956;	exon:13008092-13008286,exon:13008391-13008471	PSD3	0	0	0	73.4152	62.933	141.24	177.007	106.824	132.733
novel_circ_0023796	114	100511418;	exon:44510528-44510642	ERBIN	0	0	0	0	0	0	0	10.6824	0
novel_circ_0023797	183	100511418;	exon:44513270-44513453	ERBIN	140.233	194.932	1010.78	55.0614	0	78.4665	0	85.4596	188.621
novel_circ_0023791	313	100511418;	exon:44484459-44484588,exon:44485008-44485123,exon:44486704-44486773	ERBIN	0	0	144.397	30.5896	115.377	133.393	119.908	69.4359	125.747
novel_circ_0023792	412	100511418;	exon:44484459-44484588,exon:44485008-44485123,exon:44486704-44486773,exon:44497369-44497468	ERBIN	84.1397	73.0994	0	73.4152	31.4665	78.4665	45.6793	42.7298	76.8457
novel_circ_0021472	225	100169652;	exon:87854602-87854827	BMPR1A	0	0	0	0	0	23.5399	34.2595	26.7061	0
novel_circ_0002109	329	397533;	exon:273972338-273972505,exon:273979558-273979720	COL5A1	84.1397	97.4659	192.53	0	0	0	0	0	0
novel_circ_0021471	243	100169652;	exon:87869822-87869921,exon:87876361-87876505	BMPR1A	0	0	0	12.2359	0	23.5399	0	26.7061	13.9719
novel_circ_0021470	420	100169652;	exon:87854602-87854827,exon:87869566-87869662,exon:87869822-87869921	BMPR1A	0	0	0	30.5896	26.2221	78.4665	28.5496	48.071	0
novel_circ_0021248	345	100517429;	exon:71844195-71844367,exon:71844749-71844793,exon:71856131-71856260	CCAR1	0	0	0	24.4717	0	0	0	37.3886	20.9579
novel_circ_0021249	731	100517429;	exon:71844195-71844367,exon:71844749-71844793,exon:71847525-71847557,exon:71850580-71850773,exon:71856131-71856260,exon:71857171-71857332	CCAR1	84.1397	73.0994	433.192	287.543	225.51	400.179	291.206	395.251	391.214
novel_circ_0021798	393	397666;	exon:113041584-113041661,exon:113042112-113042285,exon:113045103-113045246	MYL1	280.466	389.864	0	244.717	215.021	313.866	171.297	122.848	188.621
novel_circ_0016168	293	100523747;	exon:3579110-3579293,exon:3583107-3583217	LOC100523747	84.1397	0	0	0	0	15.6933	74.2289	53.4122	41.9158
novel_circ_0021244	282	100517429;	exon:71828947-71829068,exon:71857171-71857332	CCAR1	0	0	0	18.3538	15.7332	0	0	0	0
novel_circ_0005866	388	494561;	exon:68171908-68172141,exon:68173390-68173545	HK2	0	0	0	24.4717	52.4442	0	0	16.0237	13.9719
novel_circ_0021246	441	100517429;	exon:71844195-71844367,exon:71844749-71844793,exon:71847525-71847557,exon:71850580-71850773	CCAR1	0	0	0	42.8255	0	23.5399	0	0	0
novel_circ_0021247	554	100517429;	exon:71844195-71844367,exon:71844749-71844793,exon:71847525-71847557,exon:71852747-71852861,exon:71852967-71853159	CCAR1	0	0	0	116.241	167.821	149.086	114.198	69.4359	118.762
novel_circ_0021240	183	100625859;	exon:71772387-71772477,exon:71773023-71773116	TET1	0	0	2214.09	24.4717	0	23.5399	11.4198	53.4122	55.8878
novel_circ_0021241	361	100625859;	exon:71794093-71794304,exon:71799479-71799629	TET1	0	0	0	0	26.2221	0	0	0	0
novel_circ_0021242	175	100625859;	exon:71799983-71800069,exon:71805282-71805371	TET1	56.0931	0	0	0	0	0	0	0	0
novel_circ_0005867	338	494561;	exon:68173390-68173545,exon:68177051-68177234	HK2	0	0	0	0	0	0	22.8397	0	0
novel_circ_0025736	352	n/a	intergenic_region:57305746-57305905,intergenic_region:57307273-57307466	--	0	779.727	240.662	342.604	393.331	62.7732	216.977	235.014	188.621
novel_circ_0024115	444	100623956;	exon:13008092-13008286,exon:13008391-13008471,exon:13010175-13010287,exon:13012792-13012850	PSD3	841.397	730.994	721.987	354.84	409.064	368.792	205.557	144.213	181.635
novel_circ_0019611	334	100626923;	exon:7071777-7071985,exon:7073472-7073598	KAT2B	0	0	0	24.4717	20.9777	0	0	10.6824	0
novel_circ_0015158	333	102163404;	exon:24788311-24788445,exon:24796424-24796546,exon:24799488-24799565	KDM5B	0	0	0	30.5896	68.1774	31.3866	68.519	21.3649	13.9719
novel_circ_0015157	292	102163404;	exon:24781611-24781769,exon:24788311-24788445	KDM5B	84.1397	121.832	96.2649	0	0	0	0	32.0473	0
novel_circ_0015156	363	102163404;	exon:24781611-24781769,exon:24783202-24783311,exon:24784492-24784588	KDM5B	0	0	0	24.4717	0	0	0	32.0473	27.9439
novel_circ_0021474	297	100169652;	exon:87862520-87862622,exon:87869566-87869662,exon:87869822-87869921	BMPR1A	84.1397	0	0	0	62.933	31.3866	45.6793	64.0947	27.9439
novel_circ_0008570	408	100049661;	exon:74569862-74570038,exon:74594852-74595084	ADAMTS20	224.372	121.832	385.06	55.0614	0	31.3866	17.1297	16.0237	34.9299
novel_circ_0015152	339	102163404;	exon:24776756-24776937,exon:24778940-24779098	KDM5B	140.233	0	144.397	18.3538	83.9107	54.9265	22.8397	21.3649	13.9719
novel_circ_0015151	320	102163404;	exon:24774960-24775122,exon:24781611-24781769	KDM5B	0	0	96.2649	48.9434	0	0	0	10.6824	13.9719
novel_circ_0015150	501	102163404;	exon:24774960-24775122,exon:24776756-24776937,exon:24778940-24779098	KDM5B	112.186	48.7329	0	0	20.9777	0	0	0	20.9579
novel_circ_0025756	608	100625846;	exon:58444426-58444567,exon:58447050-58447180,exon:58450156-58450493	HDAC8	0	0	0	104.005	99.6439	0	0	0	0
novel_circ_0025757	389	100625846;	exon:58449568-58449620,exon:58450156-58450493	HDAC8	0	0	0	85.651	26.2221	0	0	0	0
novel_circ_0016249	161	100523918;	exon:48108653-48108814	LMO7	280.466	0	0	12.2359	0	0	0	0	0
novel_circ_0023867	253	100519576;	exon:48847946-48848064,exon:48849361-48849496	ZNF366	0	48.7329	0	0	0	31.3866	22.8397	42.7298	0
novel_circ_0023865	421	100519576;	intron:48837089-48837257,intron:48847946-48848064,intron:48849361-48849496	ZNF366	112.186	121.832	0	367.076	293.687	109.853	205.557	170.919	328.341
novel_circ_0023862	246	100519399;	exon:48611821-48611950,exon:48616071-48616188	PTCD2	0	0	0	0	0	23.5399	0	0	0
novel_circ_0023863	324	100519576;	exon:48778180-48778278,exon:48781185-48781411	ZNF366	0	48.7329	0	18.3538	57.6886	39.2332	0	32.0473	0
novel_circ_0023861	216	100519229;	exon:48518687-48518789,exon:48529398-48529512	MRPS27	0	0	0	24.4717	0	0	0	0	0
novel_circ_0005853	338	106509633;	exon:5984071-5984284,exon:5985039-5985164	TRRAP	0	73.0994	0	0	15.7332	0	0	0	0
novel_circ_0005852	484	106509633;	exon:5981927-5982073,exon:5984071-5984284,exon:5985039-5985164	TRRAP	56.0931	194.932	0	0	68.1774	0	0	0	0
novel_circ_0021422	318	100156481;	exon:81869931-81870021,exon:81870385-81870464,exon:81870596-81870652,exon:81872619-81872712	ANXA11	0	0	0	0	0	0	0	0	13.9719
novel_circ_0005850	417	100524080;	exon:59650317-59650456,exon:59651444-59651487,exon:59653108-59653176,exon:59653918-59654085	KCMF1	0	0	0	30.5896	26.2221	0	28.5496	74.7771	0
novel_circ_0021424	209	100156899;	exon:85602428-85602518,exon:85616504-85616623	CCSER2	0	0	0	0	20.9777	0	0	0	0
novel_circ_0021425	447	100156899;	exon:85602428-85602518,exon:85610913-85611075,exon:85619973-85620168	CCSER2	0	121.832	0	91.7689	104.888	78.4665	62.809	37.3886	27.9439
novel_circ_0005855	488	399539;	exon:60152979-60153082,exon:60158216-60158332,exon:60162503-60162715,exon:60162866-60162923	SUCLG1	168.279	511.696	0	30.5896	0	156.933	51.3892	58.7535	0
novel_circ_0008574	454	100049661;	exon:74573058-74573348,exon:74573460-74573624	ADAMTS20	0	0	0	73.4152	0	62.7732	0	32.0473	0
novel_circ_0024148	218	100152679;	intron:17026012-17026153,intron:17029650-17029727	PLCB1	0	0	0	0	0	0	17.1297	0	0
novel_circ_0021429	295	100157544;	exon:87498039-87498127,exon:87499167-87499374	WAPL	0	0	0	24.4717	15.7332	15.6933	34.2595	37.3886	27.9439
novel_circ_0005859	504	399539;	exon:60162503-60162715,exon:60172263-60172367,exon:60174136-60174324	SUCLG1	112.186	194.932	0	48.9434	73.4218	23.5399	17.1297	16.0237	27.9439
novel_circ_0008578	309	100049661;	exon:74576926-74577090,exon:74594939-74595084	ADAMTS20	0	0	0	42.8255	36.7109	15.6933	0	0	0
novel_circ_0017744	378	102161291;	exon:60182783-60182957,exon:60183439-60183531,exon:60184606-60184718	EPN2	448.745	389.864	144.397	73.4152	220.265	455.105	102.778	117.507	153.691
novel_circ_0017746	206	497235;	exon:60316958-60317093,exon:60328967-60329038	SLC5A10	0	0	0	0	20.9777	0	0	0	0
novel_circ_0017747	148	106505248;	exon:60353452-60353600	PRPSAP2	0	0	0	0	0	23.5399	0	0	0
novel_circ_0004982	309	100627404;	exon:121846924-121847007,exon:121847244-121847327,exon:121848912-121848959,exon:121850742-121850838	DDX1	56.0931	0	0	0	0	0	51.3892	16.0237	34.9299
novel_circ_0023208	257	100519519;	exon:84420373-84420630	TTN	0	0	0	48.9434	0	0	0	0	0
novel_circ_0017742	502	102161291;	exon:60175882-60176094,exon:60178900-60178986,exon:60183439-60183531,exon:60184606-60184718	EPN2	224.372	487.329	0	165.184	414.309	447.259	68.519	53.4122	188.621
novel_circ_0008110	522	414389;	exon:3717600-3717769,exon:3719948-3720056,exon:3729401-3729566,exon:3739281-3739361	ATXN10	617.024	243.665	336.927	214.128	209.777	133.393	57.0991	117.507	69.8597
novel_circ_0012511	398	100517722;	exon:130035557-130035746,exon:130043178-130043387	FAM13A	0	0	0	0	20.9777	0	0	0	0
novel_circ_0017748	482	106505248;	exon:60348042-60348188,exon:60349554-60349624,exon:60353452-60353663,exon:60361138-60361193	PRPSAP2	0	170.565	0	36.7076	141.599	78.4665	45.6793	0	69.8597
novel_circ_0017749	216	106505248;	exon:60348042-60348188,exon:60349554-60349624	PRPSAP2	0	0	0	0	20.9777	0	0	0	0
novel_circ_0004988	259	100521618;	exon:121888144-121888180,exon:121892226-121892273,exon:121905474-121905517,exon:121918073-121918206	NBAS	0	0	0	0	0	0	45.6793	0	0
novel_circ_0006581	333	100156940;	exon:118194042-118194139,exon:118229743-118229855,exon:118229944-118230068	--	0	0	192.53	30.5896	15.7332	39.2332	0	32.0473	27.9439
novel_circ_0025897	403	100516772;	exon:87541225-87541628	RBM41	0	0	0	0	10.4888	0	0	0	0
novel_circ_0008112	265	414389;	exon:3717600-3717769,exon:3753918-3754014	ATXN10	0	73.0994	0	18.3538	20.9777	23.5399	11.4198	0	0
novel_circ_0006584	458	100156940;	exon:118196299-118196510,exon:118198228-118198340,exon:118199633-118199768	--	0	0	0	36.7076	20.9777	54.9265	17.1297	21.3649	62.8737
novel_circ_0025890	304	100524780;	intron:8394233-8394258,intron:8394354-8394633	ARHGAP6	112.186	0	0	79.5331	0	0	17.1297	69.4359	34.9299
novel_circ_0006587	307	100156940;	exon:118212441-118212646,exon:118216420-118216522	--	0	0	0	24.4717	0	0	0	0	0
novel_circ_0006588	616	100156940;	exon:118199633-118199768,exon:118211129-118211240,exon:118229490-118229624,exon:118229743-118229855,exon:118229944-118230068	--	168.279	73.0994	0	97.8869	10.4888	141.24	17.1297	160.237	146.705
novel_circ_0008115	369	414389;	exon:3753918-3754014,exon:3767999-3768081,exon:3774702-3774893	ATXN10	0	0	0	36.7076	0	0	0	0	0
novel_circ_0025370	315	100523658;	exon:114465842-114465970,exon:114479112-114479219,exon:114481394-114481474	ATP11C	0	0	0	18.3538	41.9553	54.9265	74.2289	101.483	20.9579
novel_circ_0025899	297	100517744;	exon:88091762-88091886,exon:88095210-88095383	PRPS1	0	0	0	0	0	0	11.4198	0	0
novel_circ_0000510	279	100621371;	exon:130089894-130090021,exon:130095176-130095256,exon:130103527-130103599	CHP1	0	0	0	0	0	39.2332	22.8397	58.7535	62.8737
novel_circ_0000513	303	100517567;	exon:130233523-130233706,exon:130240500-130240620	INO80	0	0	96.2649	0	0	15.6933	0	21.3649	0
novel_circ_0008114	334	414389;	exon:3739281-3739361,exon:3750906-3751064,exon:3753918-3754014	ATXN10	56.0931	170.565	0	30.5896	26.2221	39.2332	0	0	0
novel_circ_0014208	459	100525708;	exon:36495729-36495852,exon:36496217-36496392,exon:36496933-36497094	CUL5	0	0	96.2649	183.538	31.4665	172.626	159.878	186.943	188.621
novel_circ_0014209	364	100525708;	exon:36495729-36495852,exon:36498521-36498639,exon:36499587-36499710	CUL5	0	0	144.397	36.7076	0	78.4665	85.6487	80.1184	125.747
novel_circ_0014204	194	100525708;	exon:36477400-36477530,exon:36481467-36481531	CUL5	0	0	0	0	0	0	0	0	27.9439
novel_circ_0014205	263	100525708;	exon:36491724-36491856,exon:36492935-36493066	CUL5	0	0	0	0	0	0	0	0	13.9719
novel_circ_0014206	161	100525708;	exon:36496933-36497094	CUL5	0	0	0	73.4152	0	23.5399	11.4198	42.7298	48.9018
novel_circ_0014207	254	100525708;	exon:36492935-36493066,exon:36499587-36499710	CUL5	0	0	0	12.2359	0	0	11.4198	10.6824	13.9719
novel_circ_0014200	330	100525708;	exon:36475680-36475773,exon:36477400-36477530,exon:36477776-36477883	CUL5	0	0	0	0	0	0	22.8397	16.0237	20.9579
novel_circ_0002169	212	100524836;	exon:32522218-32522430	EPB41L2	897.49	268.031	385.06	18.3538	62.933	47.0799	68.519	74.7771	34.9299
novel_circ_0019322	246	100152413;	exon:35058295-35058541	SFMBT1	0	0	0	0	0	0	0	10.6824	0
novel_circ_0014203	107	100525708;	exon:36477776-36477883	CUL5	0	0	0	24.4717	0	0	0	0	0
novel_circ_0005585	402	102157981;	exon:42813575-42813789,exon:42814673-42814861	WNK2	84.1397	0	0	18.3538	41.9553	31.3866	0	0	27.9439
novel_circ_0008756	431	100511382;	exon:83921822-83921878,exon:83921970-83922105,exon:83923357-83923480,exon:83925849-83925966	ACTR6	0	0	96.2649	0	0	0	0	0	0
novel_circ_0005587	303	102157981;	exon:42822530-42822574,exon:42824077-42824336	WNK2	196.326	97.4659	0	0	20.9777	0	39.9694	0	0
novel_circ_0008945	377	100627122;	exon:103898018-103898162,exon:103901547-103901666,exon:103928929-103929043	SMCHD1	0	0	144.397	0	0	0	0	96.142	34.9299
novel_circ_0005581	76	100625422;	exon:4288138-4288214	RNF216	0	48.7329	0	0	26.2221	0	0	0	0
novel_circ_0005580	219	102157981;	exon:42759930-42760149	WNK2	0	0	0	0	15.7332	0	0	0	0
novel_circ_0008751	378	100511018;	exon:83837159-83837380,exon:83849723-83849880	SCYL2	0	0	0	0	0	15.6933	0	0	0
novel_circ_0005589	76	100625422;	exon:4288138-4288214	RNF216	168.279	73.0994	144.397	61.1793	62.933	78.4665	0	42.7298	90.8176
novel_circ_0008759	200	100511566;	exon:83968066-83968228,exon:83970642-83970680	UHRF1BP1L	112.186	0	0	0	0	0	0	0	0
novel_circ_0008758	129	100511566;	exon:83970642-83970680,exon:83973164-83973255	UHRF1BP1L	0	0	0	0	0	0	11.4198	0	0
novel_circ_0023844	190	100517687;	exon:47868457-47868647	BDP1	0	0	0	0	0	0	0	16.0237	13.9719
novel_circ_0016446	417	100524643;	exon:69425725-69425812,exon:69431739-69431854,exon:69436449-69436664	TMTC4	0	97.4659	0	0	0	39.2332	0	0	0
novel_circ_0010918	155	100157303;	exon:110477196-110477351	ZC3H14	0	0	0	0	0	39.2332	0	0	0
novel_circ_0010919	255	100157303;	exon:110475343-110475443,exon:110477196-110477351	ZC3H14	0	0	0	0	0	15.6933	39.9694	21.3649	48.9018
novel_circ_0010914	266	100152076;	exon:110415861-110415958,exon:110422339-110422508	PTPN21	0	0	192.53	0	26.2221	0	11.4198	26.7061	0
novel_circ_0010915	349	100157303;	exon:110469771-110469885,exon:110471967-110472007,exon:110472474-110472669	ZC3H14	0	0	144.397	0	0	0	0	0	0
novel_circ_0010916	255	100157303;	exon:110475343-110475443,exon:110477196-110477351	ZC3H14	0	0	0	24.4717	0	0	28.5496	10.6824	27.9439
novel_circ_0025096	238	397641;	intron:50373935-50374173	TBRG4	0	146.199	0	67.2972	26.2221	47.0799	45.6793	42.7298	41.9158
novel_circ_0025091	459	100624934;	exon:50106628-50106739,exon:50107399-50107480,exon:50113023-50113141,exon:50125510-50125659	ADCY1	0	0	0	116.241	36.7109	164.78	45.6793	42.7298	202.593
novel_circ_0025090	505	100624934;	exon:50093867-50093994,exon:50106628-50106739,exon:50113023-50113141,exon:50125510-50125659	ADCY1	0	0	0	0	0	31.3866	0	0	0
novel_circ_0010912	423	100152076;	exon:110405872-110405951,exon:110407173-110407260,exon:110409626-110409714,exon:110422339-110422508	PTPN21	140.233	48.7329	96.2649	48.9434	125.866	62.7732	28.5496	32.0473	13.9719
novel_circ_0025092	312	100514805;	intron:5029807-5029893,intron:5031928-5032004,intron:5032602-5032752	KMT2C	0	0	0	30.5896	26.2221	0	11.4198	58.7535	34.9299
novel_circ_0025547	149	497636;	exon:28437952-28438101	DMD	0	0	0	0	0	0	0	16.0237	0
novel_circ_0025230	202	100520812;	exon:6914973-6915106,exon:6918802-6918871	CLCN1	0	0	0	12.2359	0	0	0	0	0
novel_circ_0025545	319	497636;	exon:28437952-28438101,exon:28454617-28454787	DMD	0	0	0	30.5896	0	0	0	0	83.8317
novel_circ_0025544	465	497636;	exon:28437952-28438101,exon:28440356-28440490,exon:28447637-28447819	DMD	0	0	0	61.1793	26.2221	70.6198	11.4198	74.7771	41.9158
novel_circ_0025543	283	497636;	exon:28437952-28438101,exon:28440356-28440490	DMD	84.1397	0	192.53	0	15.7332	23.5399	17.1297	21.3649	0
novel_circ_0025234	187	100520812;	exon:6918528-6918638,exon:6933503-6933580	CLCN1	0	48.7329	0	0	0	0	0	0	0
novel_circ_0025237	318	100520812;	exon:6925300-6925401,exon:6925609-6925693,exon:6934952-6935085	CLCN1	0	0	0	0	31.4665	0	0	0	0
novel_circ_0025540	283	497636;	exon:28366347-28366520,exon:28366915-28367025	DMD	0	0	0	0	0	0	0	26.7061	13.9719
novel_circ_0025238	187	100623997;	exon:700888-701075	NCAPG2	84.1397	219.298	0	12.2359	47.1997	15.6933	0	0	0
novel_circ_0025549	524	497636;	exon:28437952-28438101,exon:28440356-28440490,exon:28485877-28486118	DMD	0	73.0994	577.59	55.0614	10.4888	62.7732	28.5496	16.0237	62.8737
novel_circ_0025548	294	497636;	exon:28437952-28438101,exon:28468110-28468255	DMD	0	0	0	104.005	15.7332	15.6933	34.2595	37.3886	34.9299
novel_circ_0011359	541	100524445;	exon:32541481-32541635,exon:32544188-32544575	PPIL1	0	0	0	30.5896	0	0	0	26.7061	0
novel_circ_0008948	308	100627122;	exon:103910117-103910230,exon:103910425-103910507,exon:103912084-103912197	SMCHD1	0	0	0	18.3538	0	0	0	0	27.9439
novel_circ_0024897	163	100192443;	exon:22893821-22893893,exon:22896628-22896719	POT1	0	0	0	36.7076	68.1774	0	17.1297	26.7061	20.9579
novel_circ_0011355	215	100153410;	exon:32218356-32218417,exon:32225606-32225760	STK38	0	0	0	12.2359	26.2221	0	17.1297	32.0473	20.9579
novel_circ_0011357	360	100153410;	exon:32225606-32225760,exon:32228222-32228345,exon:32232553-32232636	STK38	56.0931	73.0994	0	0	10.4888	0	11.4198	0	0
novel_circ_0011351	313	100155422;	exon:31677976-31678063,exon:31679074-31679182,exon:31681102-31681220	SRPK1	168.279	73.0994	144.397	55.0614	94.3995	47.0799	85.6487	181.602	118.762
novel_circ_0011350	190	100155422;	exon:31666689-31666714,exon:31669153-31669318	SRPK1	0	0	336.927	48.9434	52.4442	117.7	108.488	80.1184	146.705
novel_circ_0011353	366	100153410;	exon:32208277-32208549,exon:32209020-32209114	STK38	0	0	0	0	0	0	28.5496	0	90.8176
novel_circ_0011352	646	100155422;	intron:31677976-31678063,intron:31679074-31679182,intron:31681102-31681220,intron:31685120-31685326,intron:31685462-31685589	SRPK1	252.419	243.665	288.795	275.307	146.844	211.859	171.297	267.061	146.705
novel_circ_0007986	231	100511016;	exon:28864431-28864547,exon:28864739-28864854	XPOT	0	0	0	0	0	0	0	16.0237	34.9299
novel_circ_0007985	352	100511016;	exon:28858107-28858296,exon:28864431-28864547,exon:28866099-28866146	XPOT	0	0	0	0	20.9777	0	0	0	0
novel_circ_0007984	162	100511016;	exon:28864739-28864854,exon:28866099-28866146	XPOT	0	0	0	0	15.7332	0	0	0	0
novel_circ_0017874	336	100233204;	exon:109739492-109739696,exon:109755661-109755739,exon:109757759-109757813	TNIK	140.233	292.398	0	0	20.9777	54.9265	0	0	0
novel_circ_0007980	637	100511016;	exon:28850613-28850707,exon:28851529-28851598,exon:28856360-28856645,exon:28858107-28858296	XPOT	336.559	146.199	625.722	495.552	445.775	345.252	85.6487	160.237	76.8457
novel_circ_0025515	365	497636;	exon:27609980-27610134,exon:27628801-27629012	DMD	0	0	0	0	15.7332	23.5399	0	0	0
novel_circ_0002275	330	102158514;	exon:40116745-40116906,exon:40119735-40119904	SERINC1	0	0	0	97.8869	246.488	172.626	222.687	202.967	146.705
novel_circ_0007989	330	110260607;	exon:2906978-2907098,exon:2910956-2911166	GRAMD4	0	97.4659	0	48.9434	104.888	109.853	0	32.0473	55.8878
novel_circ_0007988	179	100125828;	exon:28916547-28916648,exon:28917453-28917531	TBK1	0	0	0	0	0	0	0	0	13.9719
novel_circ_0009196	118	100622584;	exon:13092055-13092087,exon:13105853-13105939	GLG1	0	0	0	0	0	15.6933	0	32.0473	27.9439
novel_circ_0004321	243	100514094;	exon:82117897-82117988,exon:82137125-82137277	FCHO2	0	0	577.59	24.4717	0	0	17.1297	122.848	69.8597
novel_circ_0004327	140	100514094;	exon:82186989-82187033,exon:82188939-82189011,exon:82192393-82192417	FCHO2	0	0	0	0	31.4665	0	0	32.0473	0
novel_circ_0009197	484	100622584;	exon:13105853-13105939,exon:13112273-13112488,exon:13123284-13123467	GLG1	0	48.7329	0	91.7689	47.1997	0	0	0	27.9439
novel_circ_0024891	283	100518997;	exon:19771347-19771509,exon:19772453-19772574	FLNC	0	0	0	0	0	0	0	0	13.9719
novel_circ_0014482	335	100525596;	exon:6555095-6555203,exon:6559150-6559257,exon:6561810-6561930	RNF121	0	170.565	0	42.8255	47.1997	23.5399	11.4198	0	13.9719
novel_circ_0009195	374	100522876;	exon:129817299-129817433,exon:129819495-129819575,exon:129834191-129834351	TTLL7	0	0	0	18.3538	15.7332	15.6933	11.4198	0	0
novel_circ_0019963	250	100156116;	exon:103551372-103551486,exon:103564146-103564282	BTAF1	252.419	194.932	577.59	201.892	36.7109	47.0799	119.908	277.744	181.635
novel_circ_0009440	504	100525819;	exon:153191244-153191458,exon:153197599-153197756,exon:153198443-153198576	FGGY	0	0	0	0	20.9777	0	0	0	0
novel_circ_0014480	261	100525596;	exon:6555049-6555203,exon:6559150-6559257	RNF121	0	0	0	0	0	0	22.8397	0	0
novel_circ_0009193	445	100522876;	exon:129816082-129816287,exon:129819495-129819575,exon:129834191-129834351	TTLL7	0	0	0	0	0	15.6933	0	32.0473	13.9719
novel_circ_0014481	381	100525596;	exon:6555049-6555203,exon:6559150-6559257,exon:6561810-6561930	RNF121	757.257	1705.65	866.384	1033.93	959.728	329.559	342.595	267.061	286.425
novel_circ_0014486	219	100626141;	exon:66294009-66294109,exon:66296439-66296558	ELK4	0	0	0	0	0	31.3866	0	0	0
novel_circ_0024970	387	100522109;	exon:36976475-36976510,exon:36987437-36987536,exon:37007570-37007692,exon:37009108-37009239	ELMO1	0	0	0	0	26.2221	31.3866	0	0	0
novel_circ_0014487	116	100626141;	exon:66305205-66305321	ELK4	0	121.832	0	0	0	0	0	0	20.9579
novel_circ_0014485	239	100525530;	exon:65844093-65844249,exon:65847027-65847110	DSTYK	0	0	0	0	0	0	17.1297	21.3649	0
novel_circ_0004069	246	102158881;	exon:62389731-62389815,exon:62392639-62392801	NOTCH3	224.372	97.4659	144.397	0	47.1997	15.6933	62.809	10.6824	13.9719
novel_circ_0004068	221	102158881;	intron:62389731-62389815,intron:62390174-62390311	NOTCH3	0	0	0	0	0	0	22.8397	0	0
novel_circ_0004061	309	100518955;	exon:62190705-62190779,exon:62202114-62202219,exon:62202455-62202585	AKAP8L	0	0	96.2649	0	20.9777	23.5399	0	10.6824	0
novel_circ_0004060	285	100513262;	exon:623652-623734,exon:626868-626937,exon:627029-627163	AP2A2	392.652	97.4659	336.927	61.1793	440.531	31.3866	45.6793	26.7061	27.9439
novel_circ_0004063	318	100533540;	exon:62307779-62308097	BRD4	0	0	0	0	0	0	0	0	41.9158
novel_circ_0004065	661	100533540;	exon:62307779-62308097,exon:62309612-62309683,exon:62312200-62312337,exon:62313622-62313757	BRD4	4655.73	3192.01	4765.11	2734.71	1279.64	2683.55	4333.82	4192.86	3744.48
novel_circ_0019968	299	100156116;	exon:103561094-103561257,exon:103564146-103564282	BTAF1	0	0	0	0	0	0	0	21.3649	0
novel_circ_0004067	272	100533540;	exon:62312200-62312337,exon:62313622-62313757	BRD4	0	0	0	0	0	15.6933	0	58.7535	0
novel_circ_0004066	128	100533540;	exon:62318223-62318351	BRD4	0	97.4659	0	0	0	0	0	0	0
novel_circ_0014489	309	100626322;	exon:66405629-66405778,exon:66409077-66409132,exon:66413467-66413572	NUCKS1	0	48.7329	192.53	0	0	23.5399	0	48.071	27.9439
novel_circ_0013262	568	100521464;	exon:80787216-80787375,exon:80788785-80788890,exon:80800577-80800635,exon:80804718-80804803,exon:80809383-80809470,exon:80815913-80815987	ARHGAP10	3449.73	4044.83	4716.98	4466.09	4678.02	4307.81	1975.63	1944.21	2221.54
novel_circ_0013261	409	100521464;	exon:80787216-80787375,exon:80788785-80788890,exon:80800577-80800635,exon:80809383-80809470	ARHGAP10	112.186	0	0	12.2359	62.933	78.4665	0	10.6824	13.9719
novel_circ_0002467	529	100736968;	exon:608276-608357,exon:609238-609329,exon:617145-617425,exon:618934-619011	WDR27	0	0	0	24.4717	47.1997	47.0799	22.8397	53.4122	41.9158
novel_circ_0013268	270	100521464;	intron:80800577-80800635,intron:80815953-80815987,intron:80827739-80827917	ARHGAP10	0	0	0	36.7076	41.9553	0	0	0	34.9299
novel_circ_0010002	244	100623578;	exon:37965075-37965171,exon:37965275-37965423	VPS35	0	0	0	0	0	23.5399	0	0	13.9719
novel_circ_0010003	337	100623578;	exon:37957475-37957657,exon:37968230-37968385	VPS35	0	0	0	36.7076	0	62.7732	17.1297	10.6824	0
novel_circ_0010000	182	100623578;	exon:37957475-37957657	VPS35	56.0931	0	0	0	0	0	0	0	0
novel_circ_0010001	395	100623578;	exon:37957475-37957657,exon:37959004-37959217	VPS35	0	0	0	104.005	120.622	125.546	28.5496	58.7535	104.79
novel_circ_0010006	362	100623578;	exon:37967643-37967850,exon:37968230-37968385	VPS35	56.0931	97.4659	0	24.4717	78.6662	0	51.3892	0	0
novel_circ_0010007	277	100623578;	exon:37968230-37968385,exon:37971002-37971124	VPS35	0	0	0	0	0	0	28.5496	16.0237	0
novel_circ_0010004	304	100623578;	exon:37957475-37957657,exon:37971002-37971124	VPS35	0	0	0	18.3538	0	0	0	0	0
novel_circ_0010005	777	100623578;	exon:37957475-37957657,exon:37959004-37959217,exon:37974393-37974632,exon:37975092-37975235	VPS35	0	73.0994	0	42.8255	0	0	22.8397	26.7061	41.9158
novel_circ_0019665	160	100521403;	exon:73892522-73892682	NPHP3	0	0	144.397	0	0	0	0	0	0
novel_circ_0002443	313	100156654;	exon:57392229-57392343,exon:57393537-57393736	RRAGD	280.466	194.932	962.649	2006.68	2019.1	768.971	2118.38	3380.99	2347.29
novel_circ_0002464	559	733673;	intron:5919255-5919456,intron:5919996-5920233,intron:5922521-5922642	PRKN	0	0	0	42.8255	0	78.4665	0	0	0
novel_circ_0024948	315	493185;	exon:33209330-33209438,exon:33209776-33209826,exon:33212566-33212723	IFRD1	84.1397	462.963	0	91.7689	146.844	31.3866	17.1297	0	20.9579
novel_circ_0019667	392	100626645;	exon:74791083-74791303,exon:74825391-74825563	TOPBP1	112.186	0	0	0	0	0	0	0	0
novel_circ_0019666	300	100626645;	exon:74783978-74784115,exon:74786100-74786263	TOPBP1	0	0	0	0	0	15.6933	34.2595	21.3649	27.9439
novel_circ_0022014	348	100154213;	exon:133926142-133926249,exon:133929237-133929332,exon:133942279-133942425	USP40	0	0	0	18.3538	0	0	0	0	0
novel_circ_0019669	218	100523141;	exon:74981093-74981175,exon:74991933-74992069	SRPRB	0	0	0	0	0	0	11.4198	10.6824	0
novel_circ_0022016	289	100154213;	exon:133939796-133939939,exon:133942279-133942425	USP40	56.0931	0	0	0	52.4442	54.9265	28.5496	37.3886	27.9439
novel_circ_0022017	435	100154213;	exon:133936846-133936974,exon:133939796-133939939,exon:133944443-133944607	USP40	0	0	0	18.3538	26.2221	39.2332	17.1297	10.6824	0
novel_circ_0022011	493	100154213;	exon:133924880-133925171,exon:133926142-133926249,exon:133929237-133929332	USP40	280.466	97.4659	0	244.717	157.332	384.486	194.137	251.038	125.747
novel_circ_0022012	289	100154213;	exon:133939796-133939939,exon:133942279-133942425	USP40	84.1397	0	0	36.7076	26.2221	70.6198	17.1297	16.0237	0
novel_circ_0022013	113	100154213;	exon:133946940-133947053	USP40	0	0	144.397	0	0	0	0	0	0
novel_circ_0015632	420	100621684;	exon:5771333-5771473,exon:5771914-5772004,exon:5777659-5777849	KCTD3	0	0	0	0	0	23.5399	11.4198	16.0237	20.9579
novel_circ_0015630	220	100621684;	exon:5770336-5770416,exon:5771333-5771473	KCTD3	0	97.4659	0	0	20.9777	15.6933	28.5496	0	0
novel_circ_0015631	303	100512186;	exon:57704928-57705029,exon:57707280-57707482	CUL2	0	0	0	0	0	62.7732	17.1297	26.7061	34.9299
novel_circ_0008764	286	100513089;	exon:85065913-85066020,exon:85068302-85068481	ANKS1B	0	0	0	0	73.4218	47.0799	0	0	0
novel_circ_0002865	268	106508433;	exon:102600361-102600562,exon:102607218-102607285	--	0	0	0	238.599	498.22	298.173	451.083	731.748	740.513
novel_circ_0024317	185	102165807;	exon:37831734-37831824,exon:37856179-37856274	--	0	0	0	24.4717	0	0	0	0	0
novel_circ_0018795	451	100513379;	exon:200017893-200018021,exon:200018235-200018357,exon:200020688-200020785,exon:200023302-200023406	MORC3	0	0	144.397	281.425	41.9553	102.006	171.297	128.189	167.663
novel_circ_0018792	366	100513379;	exon:200015260-200015407,exon:200018235-200018357,exon:200020688-200020785	MORC3	0	0	144.397	30.5896	0	0	0	90.8008	62.8737
novel_circ_0016989	339	100623099;	exon:25901096-25901230,exon:25901943-25902053,exon:25904343-25904438	FAM117A	0	0	0	0	15.7332	0	0	0	0
novel_circ_0016988	229	100623099;	exon:25901096-25901230,exon:25904343-25904438	FAM117A	0	0	0	30.5896	10.4888	0	22.8397	0	0
novel_circ_0006372	249	n/a	intergenic_region:105956036-105956132,intergenic_region:105961290-105961334,intergenic_region:105967387-105967496	--	56.0931	0	0	0	0	31.3866	0	0	0
novel_circ_0016981	282	100523089;	exon:25066506-25066631,exon:25067552-25067640,exon:25069146-25069215	CALCOCO2	0	0	0	12.2359	20.9777	0	45.6793	48.071	27.9439
novel_circ_0016980	157	100523089;	exon:25067552-25067640,exon:25069146-25069215	CALCOCO2	0	0	0	42.8255	15.7332	54.9265	0	0	0
novel_circ_0016983	257	100620940;	exon:25235501-25235623,exon:25236311-25236446	IGF2BP1	0	48.7329	0	0	0	0	0	0	0
novel_circ_0008761	170	100511566;	exon:83984446-83984616	UHRF1BP1L	0	0	0	0	20.9777	0	17.1297	0	0
novel_circ_0016985	151	100525950;	exon:25811333-25811484	SPOP	0	0	0	30.5896	15.7332	0	91.3586	21.3649	0
novel_circ_0016984	177	100525950;	exon:25803228-25803405	SPOP	0	0	0	0	0	0	11.4198	0	0
novel_circ_0016987	244	100623099;	exon:25901096-25901230,exon:25901943-25902053	FAM117A	0	0	0	30.5896	26.2221	0	22.8397	10.6824	0
novel_circ_0016986	445	100623099;	exon:25899204-25899405,exon:25901096-25901230,exon:25901943-25902053	FAM117A	0	0	0	18.3538	78.6662	0	34.2595	21.3649	20.9579
novel_circ_0006370	239	100101472;	exon:105884134-105884263,exon:105891253-105891363	AMPD1	0	0	0	18.3538	0	0	22.8397	16.0237	0
novel_circ_0002924	384	100514631;	exon:114706886-114707143,exon:114741518-114741645	MAN2A1	0	0	96.2649	55.0614	41.9553	47.0799	0	0	0
novel_circ_0006376	308	100157574;	exon:10609731-10609813,exon:10616624-10616745,exon:10620694-10620799	FAM49B	84.1397	48.7329	144.397	0	94.3995	78.4665	51.3892	181.602	41.9158
novel_circ_0015988	293	100151828;	exon:19253377-19253493,exon:19269925-19270035,exon:19273943-19274010	RB1	0	97.4659	144.397	42.8255	0	0	57.0991	0	111.776
novel_circ_0015989	350	100151828;	exon:19256521-19256608,exon:19260010-19260087,exon:19261056-19261165,exon:19264371-19264448	RB1	140.233	0	0	0	41.9553	70.6198	39.9694	48.071	34.9299
novel_circ_0015986	312	100151828;	exon:19253377-19253493,exon:19256521-19256608,exon:19261056-19261165	RB1	0	0	0	55.0614	0	15.6933	0	37.3886	41.9158
novel_circ_0015987	466	100151828;	exon:19253377-19253493,exon:19256521-19256608,exon:19260010-19260087,exon:19261056-19261165,exon:19264371-19264448	RB1	56.0931	0	0	134.594	20.9777	39.2332	57.0991	80.1184	111.776
novel_circ_0015980	562	100151828;	exon:19250142-19250338,exon:19251401-19251477,exon:19251556-19251587,exon:19251670-19251726,exon:19253377-19253493,exon:19256521-19256608	RB1	0	0	0	91.7689	78.6662	54.9265	62.809	37.3886	69.8597
novel_circ_0015981	382	100151828;	exon:19250142-19250338,exon:19260010-19260087,exon:19261056-19261165	RB1	0	0	0	0	0	0	28.5496	0	0
novel_circ_0015983	141	100151828;	exon:19251556-19251587,exon:19269925-19270035	RB1	0	0	96.2649	0	0	0	0	0	20.9579
novel_circ_0009242	300	100625285;	exon:135480352-135480475,exon:135493102-135493279	MIGA1	196.326	146.199	192.53	55.0614	10.4888	62.7732	45.6793	21.3649	0
novel_circ_0006211	355	100624629;	exon:92761995-92762122,exon:92762248-92762332,exon:92762759-92762903	FBXO11	0	0	481.325	140.712	173.066	109.853	159.878	315.132	244.509
novel_circ_0006212	400	100624629;	exon:92761995-92762122,exon:92762759-92762903,exon:92764453-92764582	FBXO11	252.419	0	0	214.128	178.31	102.006	228.397	208.308	167.663
novel_circ_0006213	454	100624629;	exon:92761995-92762122,exon:92762248-92762332,exon:92768047-92768153,exon:92768234-92768371	FBXO11	0	0	0	183.538	78.6662	54.9265	79.9388	85.4596	76.8457
novel_circ_0009246	255	100625972;	exon:135562637-135562777,exon:135564296-135564411	USP33	0	0	0	0	0	0	0	10.6824	0
novel_circ_0009247	225	100625972;	exon:135569387-135569432,exon:135569877-135570057	USP33	112.186	0	0	0	36.7109	0	62.809	106.824	125.747
novel_circ_0009244	398	100625972;	exon:135546213-135546344,exon:135546534-135546587,exon:135547017-135547079,exon:135548228-135548380	USP33	0	0	0	12.2359	10.4888	0	39.9694	0	0
novel_circ_0006217	386	100624629;	exon:92781215-92781300,exon:92782139-92782233,exon:92784480-92784602,exon:92784687-92784772	FBXO11	0	0	0	0	0	0	0	21.3649	41.9158
novel_circ_0009939	131	100625283;	exon:36454760-36454891	LONP2	0	0	0	18.3538	0	0	0	0	0
novel_circ_0009248	151	100512659;	exon:13557343-13557494	SF3B3	0	0	0	24.4717	26.2221	0	0	0	0
novel_circ_0009249	297	100512659;	exon:13559898-13560041,exon:13566069-13566223	SF3B3	0	0	0	0	0	0	0	10.6824	0
novel_circ_0023655	301	100521873;	exon:34798441-34798548,exon:34800406-34800600	SLC38A9	84.1397	146.199	0	140.712	141.599	54.9265	194.137	181.602	160.677
novel_circ_0023305	345	397285;	exon:91648851-91648965,exon:91654477-91654538,exon:91657027-91657072,exon:91660148-91660273	ITGAV	0	0	0	36.7076	52.4442	78.4665	28.5496	16.0237	34.9299
novel_circ_0023304	370	100158058;	exon:91512801-91512947,exon:91513113-91513214,exon:91514079-91514202	ZC3H15	0	0	0	48.9434	0	0	51.3892	64.0947	0
novel_circ_0023303	406	100158058;	exon:91510898-91511080,exon:91513113-91513214,exon:91514079-91514202	ZC3H15	196.326	48.7329	0	36.7076	0	0	11.4198	96.142	48.9018
novel_circ_0023302	243	100158058;	exon:91508461-91508613,exon:91509037-91509128	ZC3H15	0	0	0	0	0	0	22.8397	0	0
novel_circ_0023301	292	102166970;	exon:88612837-88612965,exon:88614049-88614213	NUP35	0	0	0	30.5896	0	0	0	0	0
novel_circ_0023300	296	n/a	intergenic_region:88608377-88608518,intergenic_region:88611717-88611786,intergenic_region:88628882-88628968	--	0	0	0	0	15.7332	0	0	26.7061	0
novel_circ_0026159	373	n/a	intergenic_region:48963-49336	--	0	0	0	0	0	0	0	0	69.8597
novel_circ_0023659	298	100521873;	exon:34798441-34798548,exon:34803627-34803686,exon:34817443-34817575	SLC38A9	0	0	0	12.2359	52.4442	0	17.1297	0	0
novel_circ_0023658	107	100521873;	exon:34798441-34798548	SLC38A9	0	0	0	48.9434	10.4888	15.6933	57.0991	42.7298	34.9299
novel_circ_0023309	339	397285;	exon:91666223-91666425,exon:91683984-91684121	ITGAV	0	73.0994	0	30.5896	68.1774	54.9265	34.2595	32.0473	20.9579
novel_circ_0014588	265	100622758;	exon:7397472-7397633,exon:7408911-7409015	FCHSD2	0	0	0	12.2359	0	0	0	0	27.9439
novel_circ_0014583	498	100626411;	exon:73718-73897,exon:75312-75437,exon:76214-76289,exon:77500-77619	ZNF143	56.0931	0	0	30.5896	0	0	22.8397	0	0
novel_circ_0014582	224	106504149;	exon:73168443-73168561,exon:73171925-73172031	VPS50	0	0	0	30.5896	0	47.0799	0	0	20.9579
novel_circ_0014581	384	106504149;	exon:73164446-73164536,exon:73165488-73165664,exon:73168443-73168561	VPS50	0	0	0	0	0	0	0	0	41.9158
novel_circ_0014587	295	102163402;	exon:73804026-73804209,exon:73820991-73821103	--	0	0	0	0	15.7332	0	0	0	0
novel_circ_0014586	348	102163402;	intron:73802281-73802446,intron:73804026-73804209	--	0	0	0	0	0	15.6933	34.2595	0	0
novel_circ_0014585	295	100622758;	exon:7380032-7380166,exon:7397472-7397633	FCHSD2	0	0	0	0	0	0	0	0	34.9299
novel_circ_0014584	220	100622758;	exon:7373041-7373261	FCHSD2	0	0	0	12.2359	0	0	0	0	0
novel_circ_0005000	277	100521618;	exon:122089927-122090094,exon:122133822-122133932	NBAS	0	194.932	0	0	26.2221	0	0	0	0
novel_circ_0005001	186	100521618;	exon:122118085-122118161,exon:122133822-122133932	NBAS	0	170.565	240.662	36.7076	20.9777	0	0	0	0
novel_circ_0005003	195	100521618;	exon:122199906-122200101	NBAS	0	0	96.2649	0	0	62.7732	11.4198	0	0
novel_circ_0005004	218	100521618;	exon:122181582-122181800	NBAS	0	0	0	18.3538	0	0	0	0	0
novel_circ_0005005	703	100521618;	exon:122181582-122181800,exon:122185802-122186004,exon:122188040-122188128,exon:122199906-122200101	NBAS	0	0	0	30.5896	104.888	0	0	16.0237	0
novel_circ_0005006	369	100170845;	exon:124946799-124946902,exon:124948111-124948225,exon:124954066-124954218	LPIN1	0	0	0	0	0	15.6933	0	0	0
novel_circ_0005007	360	100170845;	exon:124965487-124965573,exon:124966044-124966192,exon:124967629-124967755	LPIN1	0	0	0	48.9434	26.2221	0	22.8397	0	13.9719
novel_circ_0005008	363	100170845;	exon:124965487-124965573,exon:124966044-124966192,exon:124987995-124988124	LPIN1	0	0	0	30.5896	20.9777	39.2332	45.6793	16.0237	27.9439
novel_circ_0005009	291	100170845;	exon:124981587-124981656,exon:124982933-124983026,exon:124987995-124988124	LPIN1	0	0	0	24.4717	31.4665	0	11.4198	0	90.8176
novel_circ_0016749	231	100515233;	exon:15532941-15533172	TANC2	0	0	0	12.2359	0	0	0	0	0
novel_circ_0002059	253	100524544;	exon:270899688-270899777,exon:270900104-270900268	ABL1	0	0	0	18.3538	0	0	0	0	0
novel_circ_0017173	310	100525182;	exon:36450740-36450865,exon:36455946-36456017,exon:36456106-36456220	INTS2	0	0	0	0	0	15.6933	28.5496	0	0
novel_circ_0017172	142	100628203;	exon:36418549-36418691	MED13	0	0	96.2649	24.4717	15.7332	31.3866	17.1297	32.0473	20.9579
novel_circ_0017171	414	100628203;	exon:36415178-36415369,exon:36415586-36415809	MED13	0	0	0	30.5896	10.4888	23.5399	0	0	0
novel_circ_0017170	219	100628203;	exon:36413611-36413830	MED13	0	0	0	18.3538	0	78.4665	0	0	0
novel_circ_0017177	594	100525182;	exon:36478110-36478214,exon:36480161-36480325,exon:36481782-36481983,exon:36485752-36485877	INTS2	0	0	0	24.4717	0	0	0	0	0
novel_circ_0017176	104	100525182;	exon:36478110-36478214	INTS2	0	0	0	0	0	0	0	16.0237	0
novel_circ_0017175	310	100525182;	exon:36458277-36458345,exon:36461010-36461144,exon:36464288-36464396	INTS2	168.279	0	0	0	15.7332	0	0	21.3649	0
novel_circ_0017174	202	100525182;	exon:36458277-36458345,exon:36461010-36461144	INTS2	0	0	0	0	0	0	0	10.6824	0
novel_circ_0016164	309	100153172;	exon:33313986-33314070,exon:33319974-33320039,exon:33336022-33336182	TDRD3	56.0931	0	336.927	281.425	508.708	462.952	588.121	464.686	530.934
novel_circ_0017179	300	100525359;	exon:36504987-36505160,exon:36509463-36509590	BRIP1	56.0931	0	0	0	20.9777	0	0	0	0
novel_circ_0017178	463	100525182;	exon:36491955-36492206,exon:36492560-36492667,exon:36492801-36492906	INTS2	0	0	0	18.3538	0	0	11.4198	0	0
novel_circ_0007797	352	100155716;	exon:12654723-12654872,exon:12656287-12656405,exon:12657443-12657528	PRDM4	0	0	0	12.2359	0	0	0	0	0
novel_circ_0000748	194	100154633;	exon:158650807-158651001	PHLPP1	0	97.4659	0	0	0	0	0	0	0
novel_circ_0000749	362	100154633;	exon:158679672-158679834,exon:158682929-158683129	PHLPP1	0	0	0	55.0614	26.2221	0	22.8397	0	0
novel_circ_0024180	299	100154597;	exon:25124204-25124335,exon:25125490-25125658	KIF16B	0	0	0	0	0	0	39.9694	16.0237	0
novel_circ_0003844	197	100524299;	exon:4615482-4615679	LRP5	0	0	0	48.9434	0	0	0	0	0
novel_circ_0000741	267	100625338;	exon:158249937-158250048,exon:158251230-158251386	VPS4B	0	0	0	0	0	0	11.4198	0	34.9299
novel_circ_0000742	375	100625338;	exon:158261841-158261997,exon:158264304-158264523	VPS4B	308.512	0	144.397	104.005	115.377	54.9265	62.809	53.4122	118.762
novel_circ_0002920	370	100514278;	exon:114343734-114343919,exon:114358053-114358238	PJA2	0	0	0	0	10.4888	0	0	0	0
novel_circ_0001219	203	100152397;	exon:184981615-184981698,exon:184984574-184984694	KTN1	0	0	0	0	0	0	0	0	27.9439
novel_circ_0006805	282	100155380;	intron:15730234-15730317,intron:15733203-15733402	ANXA13	0	0	0	0	20.9777	0	0	0	27.9439
novel_circ_0024181	479	100154597;	exon:25124204-25124335,exon:25127521-25127663,exon:25130554-25130663,exon:25131922-25132019	KIF16B	0	0	240.662	0	36.7109	62.7732	34.2595	37.3886	55.8878
novel_circ_0006804	418	100625756;	exon:15663835-15663972,exon:15664052-15664221,exon:15664372-15664484	FAM91A1	0	0	0	0	0	47.0799	0	0	0
novel_circ_0002921	117	100514278;	exon:114371170-114371287	PJA2	0	0	577.59	30.5896	0	31.3866	0	32.0473	27.9439
novel_circ_0006807	376	n/a	intergenic_region:15980272-15980456,intergenic_region:15981204-15981396	--	112.186	243.665	0	152.948	215.021	196.166	216.977	347.18	132.733
novel_circ_0012185	293	100155997;	exon:98224558-98224581,exon:98227381-98227540,exon:98228550-98228661	ACYP1	0	292.398	0	36.7076	15.7332	39.2332	57.0991	42.7298	48.9018
novel_circ_0012184	328	397690;	exon:98100593-98100748,exon:98101105-98101181,exon:98102071-98102168	DLST	0	0	0	0	0	0	0	21.3649	0
novel_circ_0020656	378	100153706;	exon:33115205-33115300,exon:33121411-33121520,exon:33122698-33122872	CIT	0	0	0	0	0	0	0	21.3649	0
novel_circ_0012186	411	100155997;	exon:98222032-98222183,exon:98224378-98224456,exon:98228550-98228661,exon:98230186-98230257	ACYP1	0	0	0	36.7076	20.9777	0	0	0	0
novel_circ_0012181	339	100622552;	exon:97905341-97905462,exon:97905588-97905729,exon:97906851-97906928	AREL1	56.0931	0	0	18.3538	0	23.5399	74.2289	0	13.9719
novel_circ_0020651	242	100153706;	exon:33019297-33019438,exon:33029123-33029224	CIT	0	0	0	0	15.7332	0	0	0	0
novel_circ_0012183	281	397690;	exon:98097420-98097475,exon:98097626-98097700,exon:98097934-98097989,exon:98102071-98102168	DLST	112.186	0	0	0	0	0	0	0	0
novel_circ_0020653	153	100153706;	exon:33052728-33052881	CIT	0	0	0	0	15.7332	0	0	0	0
novel_circ_0003229	312	110259483;	exon:136463030-136463173,exon:136466034-136466107,exon:136473091-136473187	SKP1	0	0	0	0	15.7332	23.5399	0	0	0
novel_circ_0012189	287	100155997;	exon:98237372-98237476,exon:98238156-98238241,exon:98238924-98239022	ACYP1	0	48.7329	0	0	0	47.0799	11.4198	0	34.9299
novel_circ_0012188	359	100155997;	exon:98235847-98235919,exon:98237372-98237476,exon:98238156-98238241,exon:98238924-98239022	ACYP1	0	0	0	0	47.1997	0	11.4198	0	0
novel_circ_0020304	280	100512816;	exon:131495285-131495384,exon:131498382-131498563	ATE1	0	0	0	18.3538	0	31.3866	0	0	0
novel_circ_0001930	472	100152442;	exon:263804087-263804262,exon:263814598-263814895	RC3H2	0	0	0	104.005	83.9107	70.6198	11.4198	53.4122	20.9579
novel_circ_0024182	307	445516;	exon:26043392-26043699	DSTN	0	0	0	0	0	0	0	21.3649	0
novel_circ_0012679	768	100516144;	exon:16716774-16716929,exon:16718257-16718497,exon:16728875-16729035,exon:16732017-16732088,exon:16739255-16739326,exon:16743529-16743600	ADGRA3	224.372	48.7329	336.927	263.071	188.799	219.706	108.488	245.696	97.8036
novel_circ_0001931	510	100152442;	exon:263811314-263811431,exon:263813011-263813107,exon:263814598-263814895	RC3H2	0	0	0	18.3538	31.4665	23.5399	17.1297	16.0237	0
novel_circ_0003665	220	100521429;	exon:38993497-38993596,exon:39002355-39002476	PRMT3	0	0	0	0	0	0	0	21.3649	0
novel_circ_0003890	347	100519588;	exon:47519545-47519641,exon:47525392-47525530,exon:47526958-47527071	USP47	0	0	0	0	0	0	0	32.0473	20.9579
novel_circ_0002866	334	106508433;	exon:102600361-102600562,exon:102607218-102607285,exon:102677698-102677764	--	0	0	0	165.184	173.066	141.24	97.0685	213.649	174.649
novel_circ_0003895	183	100519410;	exon:48117444-48117627	GALNT18	0	0	0	0	10.4888	0	0	0	0
novel_circ_0003894	262	100519588;	exon:47530642-47530845,exon:47537399-47537458	USP47	0	0	0	0	0	0	0	0	20.9579
novel_circ_0021659	281	100156132;	exon:105909149-105909285,exon:105913868-105914013	NOP58	0	0	0	0	0	0	22.8397	0	41.9158
novel_circ_0021658	257	100156132;	exon:105906727-105906848,exon:105909149-105909285	NOP58	0	0	0	0	0	0	0	0	27.9439
novel_circ_0021657	322	100513315;	exon:105419319-105419468,exon:105419680-105419774,exon:105422643-105422722	CDK15	0	0	0	0	15.7332	0	17.1297	0	0
novel_circ_0021656	131	100626864;	exon:105351964-105352095	ALS2	140.233	0	0	0	0	0	0	10.6824	0
novel_circ_0021655	293	100626864;	exon:105351964-105352095,exon:105355903-105356065	ALS2	0	0	0	0	10.4888	0	17.1297	0	0
novel_circ_0021654	408	100626864;	exon:105344597-105344730,exon:105345838-105345915,exon:105350732-105350802,exon:105351172-105351300	ALS2	0	0	0	0	20.9777	15.6933	17.1297	0	0
novel_circ_0010904	257	100156917;	exon:109918321-109918448,exon:109936166-109936296	GALC	0	0	0	0	0	0	0	0	13.9719
novel_circ_0021652	366	100626683;	exon:105263579-105263702,exon:105264520-105264606,exon:105266306-105266463	TMEM237	84.1397	414.23	96.2649	61.1793	115.377	102.006	62.809	101.483	104.79
novel_circ_0021651	287	100626683;	exon:105258424-105258545,exon:105259251-105259344,exon:105260865-105260938	TMEM237	0	0	0	0	26.2221	0	0	0	0
novel_circ_0007163	419	100157283;	exon:50402450-50402570,exon:50403159-50403299,exon:50408310-50408469	WWP1	0	0	0	12.2359	10.4888	23.5399	17.1297	21.3649	0
novel_circ_0007162	393	100157283;	exon:50402450-50402570,exon:50403159-50403299,exon:50403388-50403521	WWP1	0	0	0	42.8255	10.4888	47.0799	0	37.3886	0
novel_circ_0007165	417	100157283;	exon:50402450-50402570,exon:50403159-50403299,exon:50416622-50416693,exon:50416785-50416871	WWP1	0	0	0	110.123	52.4442	54.9265	79.9388	64.0947	62.8737
novel_circ_0007164	367	100157283;	exon:50402450-50402570,exon:50408310-50408469,exon:50413105-50413193	WWP1	0	0	0	30.5896	26.2221	23.5399	17.1297	32.0473	20.9579
novel_circ_0007166	344	100157283;	exon:50402450-50402570,exon:50403159-50403299,exon:50418618-50418702	WWP1	0	48.7329	96.2649	79.5331	31.4665	39.2332	102.778	128.189	111.776
novel_circ_0007168	446	100157283;	exon:50408310-50408469,exon:50416796-50416871,exon:50418357-50418485,exon:50418618-50418702	WWP1	0	0	0	55.0614	167.821	54.9265	108.488	128.189	97.8036
novel_circ_0019017	86	100037936;	exon:2466907-2466993	CAPN7	84.1397	0	385.06	36.7076	0	15.6933	51.3892	149.554	27.9439
novel_circ_0006644	390	100515203;	exon:121004242-121004385,exon:121005334-121005506,exon:121020514-121020589	PTBP2	0	0	0	0	0	0	22.8397	0	0
novel_circ_0004843	503	574068;	exon:114024053-114024455,exon:114026677-114026778	NCOA1	84.1397	0	0	42.8255	47.1997	31.3866	39.9694	32.0473	48.9018
novel_circ_0004842	275	574068;	exon:114014186-114014360,exon:114026677-114026778	NCOA1	0	48.7329	0	0	15.7332	0	22.8397	0	0
novel_circ_0004840	357	574068;	exon:114008083-114008266,exon:114014186-114014360	NCOA1	0	0	0	0	20.9777	0	22.8397	0	0
novel_circ_0004847	274	574068;	exon:114073330-114073507,exon:114082178-114082275	NCOA1	0	0	0	18.3538	0	0	0	0	0
novel_circ_0004846	494	574068;	exon:114032327-114032641,exon:114048864-114049044	NCOA1	0	0	0	0	0	0	0	0	27.9439
novel_circ_0004845	314	574068;	exon:114032327-114032641	NCOA1	0	0	0	36.7076	0	0	0	0	0
novel_circ_0004844	168	574068;	exon:114033823-114033991	NCOA1	0	0	0	12.2359	20.9777	0	0	10.6824	0
novel_circ_0015306	235	100511830;	exon:33414578-33414697,exon:33415943-33416059	SMU1	56.0931	0	96.2649	0	10.4888	0	0	0	0
novel_circ_0025938	244	110257790;	exon:96997114-96997220,exon:97000154-97000292	WDR44	0	0	0	0	0	0	0	16.0237	0
novel_circ_0025939	459	110257790;	exon:96997114-96997220,exon:96998282-96998433,exon:97000154-97000292,exon:97002184-97002248	WDR44	0	0	0	48.9434	41.9553	102.006	22.8397	80.1184	41.9158
novel_circ_0025937	257	110257790;	exon:96997114-96997220,exon:96998282-96998433	WDR44	112.186	0	0	24.4717	0	0	28.5496	48.071	55.8878
novel_circ_0025934	126	n/a	intergenic_region:96370717-96370843	--	0	0	0	0	26.2221	0	0	0	0
novel_circ_0025932	222	100510993;	exon:9518317-9518415,exon:9519682-9519806	PRPS2	0	0	0	0	0	0	22.8397	0	0
novel_circ_0025933	222	100510993;	exon:9518317-9518415,exon:9519682-9519806	PRPS2	56.0931	0	0	36.7076	20.9777	15.6933	0	10.6824	0
novel_circ_0025931	332	100510993;	exon:9526962-9527135,exon:9527716-9527875	PRPS2	0	0	0	18.3538	0	0	0	0	0
novel_circ_0018802	84	106505861;	exon:200711001-200711085	TTC3	0	0	0	0	20.9777	0	0	0	0
novel_circ_0009220	231	100627772;	exon:13435903-13435993,exon:13436429-13436570	ST3GAL2	0	0	0	0	0	0	34.2595	0	0
novel_circ_0013852	380	100514066;	exon:124171128-124171341,exon:124171525-124171619,exon:124171918-124171991	DHX9	0	0	0	18.3538	20.9777	0	0	0	0
novel_circ_0018801	603	106505861;	intron:200704929-200705241,intron:200716211-200716296,intron:200717819-200717909,intron:200718891-200718953,intron:200731731-200731785	TTC3	0	0	96.2649	0	0	0	22.8397	42.7298	55.8878
novel_circ_0018806	312	106505861;	exon:200708916-200708958,exon:200710376-200710526,exon:200714088-200714208	TTC3	0	0	0	18.3538	26.2221	0	34.2595	26.7061	69.8597
novel_circ_0013855	234	100514785;	exon:124371137-124371235,exon:124371327-124371463	LAMC1	112.186	0	0	0	15.7332	0	0	0	0
novel_circ_0013856	645	100514785;	exon:124372130-124372252,exon:124372344-124372533,exon:124385359-124385537,exon:124386866-124387022	LAMC1	196.326	73.0994	96.2649	0	115.377	0	0	37.3886	13.9719
novel_circ_0013857	266	100514785;	exon:124372130-124372252,exon:124393628-124393772	LAMC1	84.1397	0	0	12.2359	0	0	0	0	0
novel_circ_0013858	385	100514785;	exon:124372130-124372252,exon:124395070-124395219,exon:124395481-124395595	LAMC1	0	0	0	0	0	23.5399	0	0	0
novel_circ_0013859	349	100514785;	exon:124391607-124391812,exon:124393628-124393772	LAMC1	0	0	0	0	36.7109	0	0	0	0
novel_circ_0003093	203	106504110;	exon:129698300-129698423,exon:129698765-129698845	ALDH7A1	0	0	0	0	0	0	0	21.3649	0
novel_circ_0018809	260	106505861;	exon:200710998-200711085,exon:200712158-200712211,exon:200714088-200714208	TTC3	168.279	0	96.2649	48.9434	20.9777	23.5399	0	0	48.9018
novel_circ_0019409	203	100625981;	exon:4120633-4120836	PLCL2	336.559	292.398	385.06	97.8869	47.1997	86.3131	148.458	405.933	195.607
novel_circ_0009222	288	100625346;	exon:13517890-13518064,exon:13521307-13521421	COG4	0	0	0	0	26.2221	0	0	0	0
novel_circ_0016015	246	100521036;	exon:20713782-20713919,exon:20719432-20719541	LRCH1	0	0	0	0	15.7332	0	62.809	0	55.8878
novel_circ_0015303	272	100513225;	exon:33229551-33229679,exon:33231155-33231237,exon:33238749-33238811	BAG1	0	0	0	0	15.7332	0	22.8397	26.7061	41.9158
novel_circ_0011636	518	100157865;	exon:57170046-57170198,exon:57171597-57171698,exon:57173125-57173199,exon:57173442-57173633	TSPAN3	0	0	96.2649	0	0	0	17.1297	0	0
novel_circ_0011637	265	100157865;	exon:57173125-57173199,exon:57173442-57173633	TSPAN3	112.186	0	96.2649	30.5896	41.9553	31.3866	57.0991	90.8008	62.8737
novel_circ_0011634	263	100154669;	exon:56962481-56962678,exon:56993970-56994036	SCAPER	0	0	0	0	0	0	0	10.6824	27.9439
novel_circ_0011635	527	100157865;	exon:57169512-57169595,exon:57170046-57170198,exon:57171597-57171698,exon:57173442-57173633	TSPAN3	56.0931	0	0	24.4717	36.7109	54.9265	0	0	13.9719
novel_circ_0011984	523	100156869;	exon:85990604-85990850,exon:85999198-85999297,exon:86001445-86001623	CHD2	56.0931	0	144.397	0	78.6662	0	17.1297	32.0473	27.9439
novel_circ_0011633	384	100154669;	exon:56962481-56962678,exon:56972874-56972944,exon:56976789-56976906	SCAPER	0	0	0	0	0	15.6933	0	10.6824	0
novel_circ_0011986	347	100156869;	exon:85996423-85996636,exon:86006301-86006435	CHD2	0	0	0	0	15.7332	47.0799	39.9694	0	0
novel_circ_0002919	228	100514278;	exon:114338109-114338220,exon:114371170-114371287	PJA2	0	48.7329	818.252	12.2359	0	0	0	37.3886	41.9158
novel_circ_0007535	245	100158076;	exon:88723352-88723466,exon:88740356-88740487	ATF6	0	0	0	18.3538	0	0	22.8397	0	0
novel_circ_0009225	106	100625104;	intron:135159933-135160039	GIPC2	0	0	0	36.7076	0	0	0	42.7298	0
novel_circ_0007577	391	100627646;	exon:9061831-9061880,exon:9062362-9062529,exon:9064430-9064478,exon:9077929-9078056	EFR3A	0	0	0	0	0	0	0	10.6824	0
novel_circ_0007574	366	396828;	exon:90362938-90363141,exon:90365515-90365574,exon:90365778-90365882	ATP1A2	0	0	0	12.2359	0	31.3866	0	0	0
novel_circ_0024653	224	110257373;	exon:62580411-62580538,exon:62581086-62581183	GMEB2	0	0	0	0	10.4888	0	0	0	0
novel_circ_0007573	232	396828;	intron:90349228-90349460	ATP1A2	0	0	0	0	0	0	17.1297	0	0
novel_circ_0021243	462	100625859;	exon:71799479-71799629,exon:71799983-71800069,exon:71805282-71805371,exon:71806619-71806756	TET1	0	0	0	0	20.9777	0	0	0	0
novel_circ_0000154	300	100154204;	exon:112815694-112815828,exon:112827599-112827679,exon:112827977-112828063	MYO1E	0	0	0	0	26.2221	0	22.8397	0	55.8878
novel_circ_0007578	337	100627646;	exon:9061831-9061880,exon:9077929-9078056,exon:9081261-9081422	EFR3A	0	0	0	30.5896	31.4665	0	17.1297	37.3886	20.9579
novel_circ_0018209	276	100622532;	exon:134368710-134368838,exon:134379236-134379384	FYTTD1	0	0	0	0	0	0	0	10.6824	0
novel_circ_0018758	285	100620652;	exon:197153999-197154110,exon:197155667-197155841	GART	0	146.199	192.53	0	20.9777	0	28.5496	0	0
novel_circ_0018759	348	396703;	exon:197174624-197174784,exon:197177053-197177241	SON	168.279	0	96.2649	0	20.9777	0	39.9694	10.6824	41.9158
novel_circ_0012724	256	100623403;	exon:19263594-19263699,exon:19263798-19263869,exon:19264553-19264633	ZCCHC4	0	0	0	0	52.4442	0	0	0	0
novel_circ_0012727	239	100623403;	exon:19294764-19295003	ZCCHC4	0	0	0	18.3538	10.4888	0	17.1297	0	0
novel_circ_0012726	121	100623403;	exon:19286389-19286510	ZCCHC4	0	0	0	42.8255	20.9777	23.5399	28.5496	0	13.9719
novel_circ_0018752	412	100532728;	exon:197055405-197055497,exon:197062124-197062191,exon:197064488-197064600,exon:197067436-197067577	TMEM50B	0	97.4659	192.53	220.245	89.1551	125.546	148.458	170.919	216.565
novel_circ_0018753	320	100532728;	exon:197062124-197062191,exon:197064488-197064600,exon:197067436-197067577	TMEM50B	0	0	0	12.2359	52.4442	47.0799	62.809	64.0947	69.8597
novel_circ_0018203	498	397062;	exon:133984022-133984120,exon:133984476-133984615,exon:133986643-133986800,exon:133987526-133987630	TFRC	0	0	0	122.359	104.888	23.5399	0	0	27.9439
novel_circ_0018756	212	100620652;	exon:197148771-197148858,exon:197151367-197151492	GART	0	0	0	0	0	0	17.1297	48.071	13.9719
novel_circ_0018206	277	100513310;	exon:134110425-134110702	TNK2	0	0	0	24.4717	0	23.5399	0	0	20.9579
novel_circ_0018207	277	100153714;	exon:134308298-134308443,exon:134309087-134309219	RUBCN	140.233	0	0	18.3538	47.1997	78.4665	45.6793	21.3649	69.8597
novel_circ_0023683	531	100521344;	exon:36258140-36258259,exon:36266989-36267112,exon:36267237-36267460,exon:36268690-36268756	GPBP1	0	0	0	73.4152	15.7332	54.9265	11.4198	64.0947	41.9158
novel_circ_0000928	473	100514741;	exon:1657903-1658066,exon:1659535-1659650,exon:1663598-1663793	AFDN	0	0	0	48.9434	68.1774	102.006	39.9694	0	0
novel_circ_0000929	148	100156182;	intron:16584464-16584612	TAB2	0	0	0	0	0	0	22.8397	0	0
novel_circ_0011188	264	100151824;	intron:19267978-19268125,intron:19273078-19273195	MRS2	0	0	0	0	10.4888	0	0	0	0
novel_circ_0011189	379	100157860;	exon:19493174-19493344,exon:19494634-19494752,exon:19497336-19497427	TDP2	0	0	0	36.7076	0	0	11.4198	16.0237	0
novel_circ_0003282	632	100624262;	exon:138296075-138296137,exon:138308109-138308679	SMAD5	280.466	219.298	288.795	960.515	896.795	784.665	451.083	1110.97	929.134
novel_circ_0001433	429	102168004;	exon:215745865-215745969,exon:215749638-215749745,exon:215771556-215771774	UHRF2	0	0	0	24.4717	0	0	0	0	0
novel_circ_0011180	374	100524751;	exon:1857207-1857425,exon:1858617-1858773	RIPK1	0	0	0	0	0	0	0	0	20.9579
novel_circ_0011181	149	100524751;	exon:1864738-1864887	RIPK1	0	0	0	0	15.7332	0	0	0	0
novel_circ_0024551	295	100522653;	intron:51280113-51280247,intron:51282876-51283037	B4GALT5	56.0931	0	0	0	0	0	0	0	0
novel_circ_0024550	393	100624243;	exon:50939732-50939846,exon:50941831-50941979,exon:50943078-50943209	ZNFX1	0	73.0994	0	24.4717	0	0	0	0	0
novel_circ_0024557	252	100124379;	exon:52363300-52363395,exon:52366197-52366222,exon:52368272-52368305,exon:52373872-52373971	DPM1	0	0	96.2649	0	0	0	17.1297	21.3649	0
novel_circ_0024555	208	100124379;	exon:52366308-52366384,exon:52368272-52368305,exon:52373872-52373971	DPM1	0	48.7329	0	0	0	0	0	21.3649	0
novel_circ_0011187	589	100151824;	exon:19265492-19265665,exon:19267978-19268125,exon:19270941-19271093,exon:19273078-19273195	MRS2	140.233	292.398	144.397	538.378	188.799	125.546	177.007	170.919	62.8737
novel_circ_0002520	397	100154202;	exon:6896014-6896136,exon:6898049-6898208,exon:6899088-6899204	MAP3K4	0	73.0994	0	18.3538	41.9553	54.9265	0	26.7061	0
novel_circ_0000158	405	100154204;	exon:112862368-112862482,exon:112864944-112865089,exon:112875696-112875842	MYO1E	0	0	0	0	0	0	11.4198	0	0
novel_circ_0022222	364	100523470;	exon:31249522-31249591,exon:31252163-31252251,exon:31254048-31254135,exon:31254272-31254392	EPB41L5	0	0	0	0	52.4442	0	0	0	0
novel_circ_0022221	446	100523470;	exon:31244502-31244671,exon:31249522-31249591,exon:31252163-31252251,exon:31254272-31254392	EPB41L5	0	0	0	36.7076	0	0	0	0	0
novel_circ_0022226	339	100522902;	exon:31320424-31320559,exon:31321917-31322065,exon:31342936-31342992	PTPN4	0	0	0	0	0	0	0	16.0237	0
novel_circ_0022225	605	100522902;	exon:31320424-31320559,exon:31321917-31322065,exon:31332631-31332797,exon:31336349-31336505	PTPN4	224.372	268.031	336.927	281.425	435.287	282.479	256.946	186.943	244.509
novel_circ_0022224	411	100522902;	exon:31320424-31320559,exon:31321917-31322065,exon:31324933-31325061	PTPN4	0	0	0	0	0	47.0799	51.3892	117.507	34.9299
novel_circ_0022228	577	100522902;	exon:31320424-31320559,exon:31342936-31342992,exon:31343087-31343170,exon:31369515-31369583,exon:31383659-31383831,exon:31387353-31387416	PTPN4	252.419	0	336.927	342.604	120.622	337.406	382.564	320.473	516.962
novel_circ_0010586	552	100513359;	exon:84105757-84105997,exon:84107936-84108248	ARID1A	252.419	73.0994	0	42.8255	141.599	39.2332	39.9694	0	62.8737
novel_circ_0010585	329	100513359;	exon:84105757-84105997,exon:84106261-84106350	ARID1A	112.186	48.7329	0	0	31.4665	47.0799	102.778	32.0473	34.9299
novel_circ_0010584	328	100513359;	exon:84075836-84076048,exon:84080049-84080165	ARID1A	168.279	194.932	0	0	0	39.2332	0	26.7061	20.9579
novel_circ_0010583	116	100513359;	intron:84080049-84080165	ARID1A	0	48.7329	0	0	0	0	0	0	0
novel_circ_0010582	470	100621740;	exon:83677287-83677439,exon:83677643-83677797,exon:83678914-83679028,exon:83680077-83680127	CEP85	112.186	0	0	73.4152	41.9553	62.7732	97.0685	101.483	34.9299
novel_circ_0010581	420	100621740;	exon:83677287-83677439,exon:83677643-83677797,exon:83678914-83679028	CEP85	84.1397	0	0	24.4717	68.1774	31.3866	45.6793	10.6824	55.8878
novel_circ_0010589	287	100512789;	exon:84634948-84635101,exon:84635625-84635759	WASF2	0	73.0994	0	0	0	0	0	0	0
novel_circ_0016162	290	100737986;	exon:32746346-32746447,exon:32750169-32750263,exon:32758397-32758492	DIAPH3	0	0	144.397	0	0	39.2332	0	0	0
novel_circ_0008328	247	100523962;	exon:6020925-6020984,exon:6022836-6022882,exon:6023383-6023525	ARFGAP3	0	0	0	0	0	0	28.5496	0	0
novel_circ_0008329	358	100523962;	exon:6020925-6020984,exon:6022836-6022882,exon:6029450-6029572,exon:6033636-6033767	ARFGAP3	0	0	0	0	0	0	22.8397	0	0
novel_circ_0018424	237	100621192;	exon:151797392-151797459,exon:151818529-151818699	BBX	0	0	0	0	0	23.5399	0	16.0237	0
novel_circ_0008324	360	100523962;	exon:6010064-6010195,exon:6011104-6011187,exon:6014728-6014815,exon:6020925-6020984	ARFGAP3	0	0	0	36.7076	31.4665	0	11.4198	0	0
novel_circ_0008325	393	100515777;	exon:60168451-60168844	LRP6	1121.86	2071.15	1684.64	1278.65	1798.83	1059.3	1244.76	956.079	1082.83
novel_circ_0008322	214	100523962;	exon:6010064-6010195,exon:6011104-6011187	ARFGAP3	196.326	219.298	0	55.0614	115.377	70.6198	182.717	160.237	188.621
novel_circ_0008146	241	100511694;	exon:43135010-43135086,exon:43137398-43137563	IPO8	56.0931	0	0	24.4717	20.9777	0	0	26.7061	20.9579
novel_circ_0018425	412	100621192;	exon:151811869-151812111,exon:151818529-151818699	BBX	0	0	336.927	55.0614	31.4665	54.9265	74.2289	117.507	125.747
novel_circ_0002871	418	397135;	exon:103338898-103338999,exon:103342193-103342276,exon:103343279-103343326,exon:103347811-103347906,exon:103350235-103350327	CAST	0	0	0	0	31.4665	0	0	0	0
novel_circ_0002874	297	397135;	exon:103358720-103358818,exon:103360699-103360806,exon:103362604-103362696	CAST	0	97.4659	0	18.3538	0	0	0	32.0473	0
novel_circ_0012929	507	100135674;	exon:39134684-39134815,exon:39135135-39135326,exon:39136430-39136615	SGCB	0	0	0	42.8255	26.2221	39.2332	22.8397	53.4122	0
novel_circ_0002876	357	n/a	intergenic_region:103437198-103437311,intergenic_region:103438014-103438122,intergenic_region:103439234-103439370	--	0	0	0	0	0	0	17.1297	0	0
novel_circ_0006769	231	100154622;	exon:130742094-130742325	SYDE2	0	0	0	30.5896	0	0	0	0	0
novel_circ_0002879	269	100125826;	exon:103609419-103609557,exon:103610855-103610986	LNPEP	0	0	0	0	0	23.5399	0	0	0
novel_circ_0024418	227	100153296;	exon:40213580-40213670,exon:40238479-40238616	RBL1	0	0	0	18.3538	0	0	0	0	0
novel_circ_0024419	410	100153296;	exon:40234078-40234210,exon:40248388-40248500,exon:40253732-40253898	RBL1	0	0	0	0	0	0	0	32.0473	0
novel_circ_0019809	316	100515927;	exon:83159181-83159291,exon:83159385-83159494,exon:83160702-83160799	XRN1	280.466	146.199	288.795	244.717	241.243	368.792	376.854	176.26	419.158
novel_circ_0019808	398	100515927;	exon:83156797-83156879,exon:83159181-83159291,exon:83159385-83159494,exon:83160702-83160799	XRN1	112.186	0	96.2649	104.005	31.4665	86.3131	74.2289	138.872	104.79
novel_circ_0010763	265	100512110;	exon:93940578-93940843	INPP5B	0	0	0	0	0	15.6933	0	0	0
novel_circ_0010762	364	100512110;	exon:93910396-93910497,exon:93911577-93911744,exon:93914166-93914262	INPP5B	0	0	0	24.4717	0	0	0	0	0
novel_circ_0010761	323	100512110;	exon:93908276-93908392,exon:93911577-93911688,exon:93914166-93914262	INPP5B	0	0	0	24.4717	0	0	0	0	0
novel_circ_0010760	275	100512110;	exon:93891053-93891166,exon:93895687-93895849	INPP5B	0	0	0	18.3538	36.7109	47.0799	0	10.6824	0
novel_circ_0010767	193	100514655;	exon:94919234-94919427	NDUFS5	0	48.7329	0	30.5896	0	39.2332	0	16.0237	0
novel_circ_0010766	140	100144621;	exon:94896308-94896448	AKIRIN1	0	0	0	24.4717	0	0	0	0	0
novel_circ_0010765	148	100513798;	exon:94792018-94792166	RRAGC	0	0	0	0	0	0	17.1297	0	0
novel_circ_0010764	364	100512288;	exon:93957551-93957641,exon:93958778-93958888,exon:93958981-93959145	SF3A3	0	0	0	18.3538	0	39.2332	11.4198	21.3649	13.9719
novel_circ_0024412	299	100154500;	exon:40144101-40144192,exon:40145009-40145117,exon:40145266-40145366	SAMHD1	0	0	0	18.3538	26.2221	31.3866	11.4198	80.1184	41.9158
novel_circ_0014079	431	100521029;	exon:20133607-20133699,exon:20138028-20138153,exon:20139009-20139090,exon:20144262-20144395	EED	0	0	144.397	48.9434	73.4218	31.3866	0	21.3649	20.9579
novel_circ_0014078	238	100521029;	exon:20133607-20133699,exon:20136920-20136985,exon:20139009-20139090	EED	56.0931	0	0	36.7076	20.9777	31.3866	28.5496	32.0473	0
novel_circ_0013168	281	100514970;	exon:73899672-73899785,exon:73904623-73904791	FRAS1	0	0	0	36.7076	26.2221	0	0	0	0
novel_circ_0024413	185	100154500;	exon:40151568-40151638,exon:40153759-40153874	SAMHD1	0	0	0	0	20.9777	0	0	0	0
novel_circ_0014073	190	n/a	intergenic_region:20104442-20104632	--	0	121.832	0	42.8255	15.7332	31.3866	17.1297	37.3886	20.9579
novel_circ_0014072	163	100523560;	exon:2008898-2008930,exon:2038535-2038666	PPFIBP2	84.1397	0	0	0	0	0	0	0	0
novel_circ_0014070	414	100519857;	exon:19905675-19905777,exon:19909141-19909216,exon:19913047-19913189,exon:19929274-19929369	PICALM	0	0	0	0	0	31.3866	0	0	0
novel_circ_0014076	350	100521029;	exon:20130905-20131057,exon:20136920-20136985,exon:20144262-20144395	EED	140.233	0	0	36.7076	20.9777	23.5399	22.8397	26.7061	34.9299
novel_circ_0014075	515	100521029;	exon:20130905-20131057,exon:20133607-20133699,exon:20136920-20136985,exon:20138028-20138153,exon:20139009-20139090	EED	112.186	0	192.53	0	52.4442	149.086	51.3892	53.4122	27.9439
novel_circ_0014074	244	100521029;	exon:20130905-20131057,exon:20133607-20133699	EED	0	0	0	12.2359	0	0	0	16.0237	0
novel_circ_0003926	544	100512038;	exon:50831116-50831660	SNAP47	0	0	0	195.774	0	133.393	57.0991	122.848	230.537
novel_circ_0024411	386	100154500;	exon:40141818-40141933,exon:40144101-40144192,exon:40145009-40145117,exon:40160647-40160719	SAMHD1	0	0	0	18.3538	0	0	0	0	0
novel_circ_0005639	450	100521262;	exon:46142071-46142151,exon:46144770-46144907,exon:46151120-46151353	MRPS5	280.466	584.795	770.119	146.83	120.622	31.3866	131.328	197.625	258.481
novel_circ_0002918	481	100514278;	exon:114338109-114338220,exon:114343734-114343919,exon:114358053-114358238	PJA2	0	0	0	18.3538	0	0	34.2595	58.7535	0
novel_circ_0017915	412	100627612;	exon:117406033-117406148,exon:117408946-117409081,exon:117410613-117410775	MFN1	0	0	0	0	26.2221	0	0	0	0
novel_circ_0021688	167	100514254;	exon:106564125-106564207,exon:106569128-106569213	NBEAL1	0	0	0	12.2359	0	15.6933	22.8397	0	0
novel_circ_0017917	339	100627612;	exon:117413643-117413767,exon:117416597-117416705,exon:117417742-117417849	MFN1	0	0	0	0	0	0	0	16.0237	0
novel_circ_0017916	286	100627612;	exon:117410613-117410775,exon:117413643-117413767	MFN1	0	0	0	0	36.7109	0	22.8397	0	13.9719
novel_circ_0017911	85	100621789;	exon:117247100-117247185	PIK3CA	0	0	0	55.0614	0	23.5399	45.6793	96.142	97.8036
novel_circ_0005632	359	100519830;	exon:44544594-44544862,exon:44546437-44546528	ANAPC1	0	121.832	0	61.1793	73.4218	39.2332	0	16.0237	76.8457
novel_circ_0002911	409	100513914;	exon:113796889-113797031,exon:113822534-113822801	FER	0	48.7329	0	134.594	167.821	204.013	125.618	229.673	181.635
novel_circ_0021689	333	100514254;	exon:106569128-106569213,exon:106573022-106573164,exon:106574657-106574763	NBEAL1	0	0	0	0	0	0	0	10.6824	34.9299
novel_circ_0014837	218	100521142;	exon:93286172-93286297,exon:93286986-93287079	CROT	0	0	0	30.5896	62.933	31.3866	22.8397	16.0237	13.9719
novel_circ_0009749	479	110260922;	exon:18004570-18004761,exon:18013349-18013525,exon:18015369-18015481	TANGO6	0	0	0	0	36.7109	0	0	0	0
novel_circ_0006028	354	100621212;	intron:77886072-77886227,intron:77887661-77887860	VPS54	0	0	0	0	0	0	0	26.7061	0
novel_circ_0009747	355	110260922;	exon:17899516-17899629,exon:17905107-17905198,exon:17911521-17911672	TANGO6	0	0	0	24.4717	0	0	0	0	0
novel_circ_0009030	249	100628163;	exon:106951359-106951425,exon:106958656-106958839	MIB1	0	0	0	24.4717	62.933	0	0	0	0
novel_circ_0009033	402	110261182;	exon:107002391-107002627,exon:107003821-107003987	--	0	0	0	0	20.9777	0	0	21.3649	0
novel_circ_0009032	384	100628163;	exon:106967612-106967756,exon:106969395-106969528,exon:106978073-106978180	MIB1	0	0	0	30.5896	0	0	17.1297	26.7061	0
novel_circ_0006023	329	100518778;	exon:77371816-77371938,exon:77375906-77375962,exon:77378253-77378404	AFTPH	0	48.7329	0	104.005	94.3995	86.3131	39.9694	26.7061	20.9579
novel_circ_0009742	142	100620497;	exon:17706791-17706933	SNTB2	0	0	0	0	20.9777	0	0	0	0
novel_circ_0009741	168	100517220;	exon:17650221-17650389	COG8	0	0	0	18.3538	0	0	0	0	13.9719
novel_circ_0009036	340	100621912;	exon:108352786-108352913,exon:108355195-108355249,exon:108357160-108357319	RIOK3	0	0	0	0	0	0	22.8397	26.7061	13.9719
novel_circ_0020881	361	100153927;	exon:50150179-50150295,exon:50151212-50151326,exon:50151513-50151644	MAPK1	140.233	0	0	0	36.7109	47.0799	34.2595	0	0
novel_circ_0020880	371	100153927;	exon:50139933-50140115,exon:50141634-50141823	MAPK1	56.0931	0	0	12.2359	20.9777	0	34.2595	21.3649	0
novel_circ_0020883	494	100157143;	exon:50410556-50410683,exon:50410832-50410988,exon:50411907-50411999,exon:50413714-50413833	PI4KA	0	0	0	0	47.1997	31.3866	0	16.0237	0
novel_circ_0014522	264	396908;	exon:72045995-72046174,exon:72050585-72050670	AKAP9	0	97.4659	0	0	52.4442	0	17.1297	16.0237	0
novel_circ_0020885	278	100157143;	exon:50443700-50443883,exon:50444205-50444300	PI4KA	0	0	0	0	0	0	0	0	13.9719
novel_circ_0020884	513	100157143;	exon:50443181-50443284,exon:50443700-50443883,exon:50444205-50444300,exon:50445241-50445373	PI4KA	0	48.7329	0	0	78.6662	86.3131	0	21.3649	34.9299
novel_circ_0020887	297	100157143;	exon:50457842-50457930,exon:50462714-50462807,exon:50466792-50466908	PI4KA	0	243.665	0	48.9434	52.4442	31.3866	57.0991	37.3886	34.9299
novel_circ_0003286	246	n/a	intergenic_region:1383518-1383764	--	112.186	170.565	96.2649	0	0	0	0	0	0
novel_circ_0020888	209	100157143;	exon:50462714-50462807,exon:50466792-50466908	PI4KA	0	0	0	0	0	31.3866	57.0991	21.3649	0
novel_circ_0025141	289	100514805;	exon:5236417-5236706	KMT2C	224.372	0	0	0	31.4665	15.6933	0	0	0
novel_circ_0014832	352	100621546;	exon:92497947-92498067,exon:92499455-92499514,exon:92501564-92501670,exon:92509051-92509118	SLC25A40	0	0	0	30.5896	0	0	0	0	0
novel_circ_0025140	175	100514805;	exon:5206287-5206415,exon:5218173-5218220	KMT2C	0	0	0	0	0	0	39.9694	21.3649	20.9579
novel_circ_0014831	285	100621546;	exon:92497947-92498067,exon:92499455-92499514,exon:92501564-92501670	SLC25A40	56.0931	146.199	0	48.9434	83.9107	0	28.5496	21.3649	27.9439
novel_circ_0025147	353	100516888;	exon:52625249-52625462,exon:52628047-52628187	GLI3	0	0	0	0	78.6662	62.7732	0	0	0
novel_circ_0019806	204	100515927;	exon:83151533-83151670,exon:83151993-83152060	XRN1	0	0	0	0	0	0	0	0	20.9579
novel_circ_0016138	75	110255820;	exon:25758593-25758668	WBP4	0	0	0	0	10.4888	0	17.1297	58.7535	27.9439
novel_circ_0019988	367	100155309;	exon:104037575-104037678,exon:104039174-104039254,exon:104070410-104070594	IDE	0	0	0	0	0	0	0	37.3886	0
novel_circ_0014469	286	100512551;	exon:65097961-65098068,exon:65114128-65114161,exon:65114836-65114982	PIK3C2B	0	0	0	0	15.7332	0	0	0	0
novel_circ_0002445	235	100525725;	exon:57706687-57706922	MDN1	0	0	0	0	47.1997	15.6933	0	0	0
novel_circ_0014461	315	100512551;	exon:65077225-65077353,exon:65079866-65079972,exon:65080541-65080622	PIK3C2B	0	0	144.397	18.3538	41.9553	47.0799	28.5496	10.6824	20.9579
novel_circ_0014462	201	100512551;	exon:65085706-65085907	PIK3C2B	0	0	0	18.3538	26.2221	0	0	0	0
novel_circ_0014463	325	100512551;	exon:65085167-65085291,exon:65085706-65085907	PIK3C2B	252.419	219.298	192.53	336.486	629.33	392.332	234.106	229.673	251.495
novel_circ_0014464	434	100512551;	exon:65087405-65087514,exon:65087866-65088022,exon:65088511-65088680	PIK3C2B	0	0	0	73.4152	52.4442	86.3131	22.8397	106.824	0
novel_circ_0019985	322	100155309;	exon:104007609-104007720,exon:104008708-104008799,exon:104012606-104012726	IDE	0	0	0	12.2359	0	0	0	0	0
novel_circ_0014466	374	100512551;	exon:65087405-65087514,exon:65094376-65094512,exon:65095627-65095756	PIK3C2B	0	0	0	0	31.4665	0	0	0	0
novel_circ_0019987	82	100155309;	exon:104020020-104020102	IDE	0	0	0	24.4717	0	15.6933	34.2595	0	34.9299
novel_circ_0019504	347	100626659;	exon:54368848-54368941,exon:54371458-54371495,exon:54372353-54372427,exon:54372676-54372819	PPP4R2	0	0	0	18.3538	0	62.7732	34.2595	26.7061	20.9579
novel_circ_0019505	334	100511410;	exon:54675580-54675667,exon:54678550-54678797	PDZRN3	0	0	0	146.83	136.355	47.0799	119.908	122.848	174.649
novel_circ_0016307	270	100152028;	exon:51531489-51531654,exon:51554687-51554792	NDFIP2	0	0	0	36.7076	94.3995	31.3866	34.2595	74.7771	83.8317
novel_circ_0019507	367	n/a	intergenic_region:55642103-55642190,intergenic_region:55652969-55653137,intergenic_region:55654264-55654376	--	0	0	0	24.4717	0	0	0	0	0
novel_circ_0001242	222	100151999;	exon:189125536-189125636,exon:189125762-189125884	--	0	0	0	0	0	0	0	16.0237	0
novel_circ_0001243	179	100151999;	exon:189124504-189124683	--	0	97.4659	96.2649	12.2359	0	0	17.1297	96.142	27.9439
novel_circ_0001240	232	110262303;	exon:188586330-188586393,exon:188594796-188594965	L3HYPDH	0	0	0	0	0	15.6933	0	0	0
novel_circ_0001241	169	110262303;	exon:188594796-188594965	L3HYPDH	0	0	0	42.8255	94.3995	47.0799	0	0	13.9719
novel_circ_0001244	289	100151999;	exon:189132379-189132482,exon:189138420-189138606	--	0	0	0	24.4717	0	0	0	26.7061	0
novel_circ_0001245	186	100151999;	exon:189138420-189138606	--	56.0931	0	0	36.7076	0	23.5399	0	42.7298	48.9018
novel_circ_0019503	394	100511045;	exon:54163491-54163603,exon:54171984-54172144,exon:54173405-54173527	SHQ1	0	48.7329	0	0	0	0	0	0	0
novel_circ_0013162	251	100514970;	exon:73851349-73851463,exon:73853210-73853347	FRAS1	0	0	0	0	0	39.2332	57.0991	48.071	48.9018
novel_circ_0016530	361	100048931;	exon:7750444-7750543,exon:7752841-7752963,exon:7753691-7753831	HSPH1	0	0	0	0	0	0	34.2595	21.3649	13.9719
novel_circ_0016531	283	100516509;	exon:77506162-77506300,exon:77506914-77506973,exon:77510173-77510259	ARHGEF7	0	0	0	0	0	0	0	21.3649	0
novel_circ_0016532	313	100516509;	exon:77514922-77515146,exon:77517428-77517517	ARHGEF7	0	0	0	24.4717	0	0	0	0	0
novel_circ_0007378	371	100157083;	exon:72622886-72623000,exon:72630918-72630973,exon:72636561-72636626,exon:72637653-72637790	CHD7	0	0	0	42.8255	0	62.7732	45.6793	21.3649	27.9439
novel_circ_0007379	257	100157083;	exon:72630918-72630973,exon:72636561-72636626,exon:72637653-72637790	CHD7	140.233	219.298	0	48.9434	68.1774	109.853	188.427	96.142	13.9719
novel_circ_0016537	291	110255868;	exon:78343010-78343132,exon:78349882-78349971,exon:78351385-78351465	ATP11A	0	0	0	0	15.7332	0	22.8397	0	20.9579
novel_circ_0007374	361	100157083;	exon:72576154-72576294,exon:72577343-72577564	CHD7	560.931	268.031	240.662	152.948	183.555	164.78	171.297	197.625	160.677
novel_circ_0007375	140	100157083;	exon:72576154-72576294	CHD7	168.279	0	0	0	0	0	0	10.6824	0
novel_circ_0007376	443	100157083;	exon:72581073-72581516	CHD7	0	0	0	0	10.4888	0	0	0	0
novel_circ_0007370	374	100622516;	exon:7142133-7142251,exon:7149610-7149736,exon:7152367-7152497	ZFAT	168.279	146.199	0	140.712	57.6886	31.3866	62.809	42.7298	69.8597
novel_circ_0007372	234	100526167;	exon:71936785-71936934,exon:71937473-71937517,exon:71952316-71952357	ASPH	0	0	0	67.2972	83.9107	54.9265	97.0685	170.919	55.8878
novel_circ_0013166	530	100514970;	exon:73884248-73884427,exon:73893035-73893159,exon:73896338-73896565	FRAS1	0	0	0	30.5896	0	39.2332	0	0	0
novel_circ_0025577	362	497636;	exon:28616574-28616755,exon:28675354-28675535	DMD	0	0	0	134.594	99.6439	78.4665	39.9694	32.0473	34.9299
novel_circ_0013167	168	100514970;	exon:73904623-73904791	FRAS1	0	73.0994	0	24.4717	26.2221	23.5399	0	0	0
novel_circ_0015840	344	100521513;	exon:11593798-11593915,exon:11601304-11601419,exon:11613174-11613286	NBEA	0	0	0	0	41.9553	0	0	0	0
novel_circ_0015843	537	100519559;	exon:1175308-1175446,exon:1180609-1180750,exon:1180855-1181008,exon:1185904-1186009	XPO4	168.279	121.832	96.2649	146.83	110.133	86.3131	68.519	101.483	62.8737
novel_circ_0015842	347	100521513;	exon:11717252-11717448,exon:11718765-11718916	NBEA	0	0	0	0	36.7109	0	0	0	0
novel_circ_0015845	246	100623824;	exon:11838544-11838657,exon:11853598-11853731	DCLK1	0	0	0	0	26.2221	15.6933	0	0	0
novel_circ_0015844	246	100519559;	exon:1180609-1180750,exon:1185904-1186009	XPO4	0	121.832	0	0	15.7332	54.9265	0	16.0237	13.9719
novel_circ_0004548	439	100622259;	exon:101017984-101018115,exon:101018638-101018748,exon:101021396-101021474,exon:101026847-101026905,exon:101028192-101028254	MAP4K3	0	0	0	61.1793	41.9553	47.0799	22.8397	37.3886	20.9579
novel_circ_0015846	346	100623824;	exon:12137091-12137437	DCLK1	0	0	0	0	0	15.6933	0	0	0
novel_circ_0004546	303	100622259;	exon:101017984-101018115,exon:101018308-101018370,exon:101018638-101018748	MAP4K3	0	0	0	0	0	31.3866	0	0	62.8737
novel_circ_0004547	520	100622259;	exon:101017984-101018115,exon:101018308-101018370,exon:101018454-101018535,exon:101018638-101018748,exon:101021396-101021474,exon:101026847-101026905	MAP4K3	168.279	121.832	240.662	48.9434	94.3995	109.853	125.618	202.967	111.776
novel_circ_0001796	297	100153668;	exon:248485253-248485380,exon:248486085-248486255	RAD23B	0	0	0	0	0	15.6933	0	32.0473	0
novel_circ_0001065	311	100154557;	exon:179614385-179614464,exon:179615904-179616021,exon:179618191-179618306	KLHDC2	280.466	268.031	144.397	42.8255	52.4442	125.546	119.908	117.507	76.8457
novel_circ_0001063	351	110262107;	exon:179582225-179582308,exon:179585612-179585724,exon:179587702-179587774,exon:179593217-179593301	KLHDC1	0	0	0	0	0	23.5399	11.4198	16.0237	0
novel_circ_0004540	274	100517336;	exon:100589637-100589803,exon:100590706-100590814	THUMPD2	0	0	0	0	52.4442	0	45.6793	0	0
novel_circ_0004541	126	100738444;	exon:100803502-100803628	TMEM178A	0	0	0	0	0	0	0	21.3649	0
novel_circ_0002526	70	100156102;	exon:71002780-71002850	HACE1	0	0	0	0	26.2221	0	0	0	0
novel_circ_0003796	365	100524129;	exon:4436087-4436151,exon:4437791-4437940,exon:4439896-4440048	PPP6R3	0	0	0	61.1793	115.377	23.5399	57.0991	37.3886	34.9299
novel_circ_0003797	457	100524129;	exon:4431225-4431340,exon:4436087-4436151,exon:4437791-4437940,exon:4441937-4442066	PPP6R3	0	0	0	55.0614	83.9107	133.393	28.5496	144.213	69.8597
novel_circ_0003792	442	100524129;	exon:4428979-4429064,exon:4431225-4431340,exon:4441937-4442066,exon:4449336-4449449	PPP6R3	0	121.832	0	67.2972	52.4442	86.3131	97.0685	149.554	34.9299
novel_circ_0003791	694	100524129;	exon:4428979-4429064,exon:4431225-4431340,exon:4436087-4436151,exon:4437791-4437940,exon:4439896-4440048,exon:4441937-4442066	PPP6R3	140.233	0	0	30.5896	47.1997	78.4665	39.9694	0	20.9579
novel_circ_0003798	441	100524129;	exon:4431225-4431340,exon:4436087-4436151,exon:4437791-4437940,exon:4449336-4449449	PPP6R3	56.0931	146.199	0	79.5331	68.1774	54.9265	45.6793	42.7298	55.8878
novel_circ_0007086	382	100152224;	exon:41631217-41631318,exon:41637906-41637962,exon:41643245-41643367,exon:41645763-41645866	NDUFAF6	0	0	0	0	0	0	0	16.0237	0
novel_circ_0007087	280	100152224;	exon:41633587-41633689,exon:41637906-41637962,exon:41643245-41643367	NDUFAF6	0	0	0	0	0	23.5399	22.8397	10.6824	0
novel_circ_0007084	160	n/a	intergenic_region:41287961-41288121	--	0	0	0	0	26.2221	0	17.1297	0	0
novel_circ_0007085	408	100152224;	exon:41631217-41631334,exon:41632235-41632368,exon:41633587-41633689,exon:41637906-41637962	NDUFAF6	0	0	0	79.5331	52.4442	39.2332	0	21.3649	0
novel_circ_0007082	421	100152384;	exon:40388198-40388387,exon:40393589-40393660,exon:40395144-40395305	MTERF3	0	0	0	0	0	0	0	0	34.9299
novel_circ_0007083	379	100152384;	exon:40393080-40393227,exon:40393589-40393660,exon:40395144-40395305	MTERF3	0	0	0	18.3538	41.9553	23.5399	17.1297	10.6824	13.9719
novel_circ_0007080	571	100152384;	exon:40379783-40380122,exon:40393589-40393660,exon:40395144-40395305	MTERF3	757.257	219.298	336.927	599.557	167.821	635.578	513.892	491.393	426.144
novel_circ_0007081	71	100152384;	exon:40393589-40393660	MTERF3	0	0	0	0	0	0	0	21.3649	0
novel_circ_0007088	205	100152224;	exon:41633587-41633689,exon:41645763-41645866	NDUFAF6	0	0	0	0	0	0	0	16.0237	0
novel_circ_0007089	191	100511876;	exon:41839976-41840097,exon:41851181-41851251	INTS8	56.0931	0	144.397	18.3538	15.7332	15.6933	0	16.0237	76.8457
novel_circ_0020462	427	100520589;	exon:20281913-20282065,exon:20294336-20294491,exon:20298863-20298983	NEK1	112.186	0	385.06	134.594	26.2221	62.7732	91.3586	165.578	139.719
novel_circ_0020461	307	100520589;	exon:20281913-20282065,exon:20294336-20294491	NEK1	0	0	0	61.1793	26.2221	47.0799	114.198	85.4596	48.9018
novel_circ_0020466	275	100520589;	exon:20294336-20294491,exon:20298863-20298983	NEK1	0	0	0	12.2359	0	0	0	16.0237	41.9158
novel_circ_0020464	152	100520589;	exon:20281913-20282065	NEK1	0	0	0	0	0	0	11.4198	21.3649	0
novel_circ_0020469	295	100157666;	intron:20471767-20471888,intron:20475040-20475214	SH3RF1	0	0	0	0	0	47.0799	39.9694	37.3886	20.9579
novel_circ_0020468	440	100520589;	exon:20322254-20322432,exon:20323386-20323516,exon:20323683-20323815	NEK1	0	0	96.2649	0	0	0	0	0	0
novel_circ_0013118	199	100525706;	exon:70206185-70206292,exon:70224031-70224123	MTHFD2L	0	0	0	12.2359	0	0	0	0	0
novel_circ_0013111	107	100525706;	exon:70206185-70206292	MTHFD2L	0	0	0	12.2359	0	0	0	0	20.9579
novel_circ_0013110	457	100525706;	exon:70193530-70193714,exon:70194305-70194427,exon:70204527-70204678	MTHFD2L	84.1397	0	0	220.245	104.888	172.626	97.0685	133.531	83.8317
novel_circ_0013113	369	100525706;	intron:70193530-70193714,intron:70210881-70211066	MTHFD2L	0	73.0994	0	85.651	57.6886	102.006	45.6793	0	34.9299
novel_circ_0013112	764	100525706;	intron:70193530-70193714,intron:70194305-70194427,intron:70204527-70204678,intron:70206185-70206292,intron:70207861-70208061	MTHFD2L	252.419	0	336.927	581.203	440.531	321.712	154.168	218.99	90.8176
novel_circ_0015775	155	n/a	intergenic_region:761589-761744	--	0	0	0	0	0	0	0	10.6824	0
novel_circ_0013116	523	100525706;	exon:70193530-70193714,exon:70194305-70194427,exon:70224031-70224123,exon:70266835-70266960	MTHFD2L	0	0	96.2649	146.83	131.11	345.252	108.488	90.8008	104.79
novel_circ_0023512	262	100518875;	intron:23544267-23544385,intron:23549943-23550087	EGFLAM	0	0	0	24.4717	0	0	22.8397	0	0
novel_circ_0023513	333	100518875;	exon:23549943-23550087,exon:23553068-23553257	EGFLAM	0	0	0	0	0	0	0	10.6824	0
novel_circ_0023842	328	100517687;	exon:47849860-47850055,exon:47851835-47851968	BDP1	0	0	0	0	0	0	17.1297	0	0
novel_circ_0023511	417	100518875;	exon:23489309-23489426,exon:23490700-23490835,exon:23509491-23509656	EGFLAM	84.1397	97.4659	144.397	61.1793	57.6886	70.6198	22.8397	48.071	0
novel_circ_0023516	374	100518875;	exon:23573695-23573811,exon:23576763-23576943,exon:23585327-23585405	EGFLAM	0	0	0	0	0	0	17.1297	0	0
novel_circ_0023845	210	100517687;	exon:47875770-47875892,exon:47881319-47881407	BDP1	0	0	0	0	15.7332	0	0	0	0
novel_circ_0023514	407	100518875;	exon:23568982-23569093,exon:23573695-23573811,exon:23576763-23576943	EGFLAM	0	0	0	0	0	0	28.5496	0	0
novel_circ_0023515	296	100518875;	exon:23573695-23573811,exon:23576763-23576943	EGFLAM	0	0	0	0	26.2221	0	22.8397	10.6824	20.9579
novel_circ_0023848	261	100517687;	exon:47890941-47891004,exon:47892837-47893035	BDP1	0	0	0	0	0	0	0	16.0237	0
novel_circ_0023849	258	100517687;	exon:47898800-47899058	BDP1	0	0	0	12.2359	0	0	0	0	0
novel_circ_0015772	483	n/a	intergenic_region:734757-734820,intergenic_region:736442-736547,intergenic_region:755678-755788,intergenic_region:759106-759204,intergenic_region:761589-761696	--	0	0	0	73.4152	0	0	74.2289	101.483	55.8878
novel_circ_0024306	260	100157872;	exon:37211255-37211453,exon:37215520-37215582	PXMP4	0	0	0	12.2359	0	0	0	0	20.9579
novel_circ_0021227	226	100154292;	exon:71512887-71513016,exon:71524398-71524495	RUFY2	0	0	0	24.4717	0	0	0	0	0
novel_circ_0021224	269	100155513;	exon:71491530-71491664,exon:71495595-71495730	HNRNPH3	0	0	96.2649	0	0	0	0	16.0237	0
novel_circ_0021225	300	100154292;	exon:71501065-71501142,exon:71512064-71512158,exon:71512887-71513016	RUFY2	0	0	0	0	0	31.3866	0	0	0
novel_circ_0021222	298	100624901;	exon:71378665-71378830,exon:71383401-71383534	MYPN	0	0	0	0	0	0	0	10.6824	0
novel_circ_0003287	359	n/a	intergenic_region:1383824-1384183	--	476.791	1096.49	577.59	0	0	0	0	0	0
novel_circ_0021220	372	100624901;	exon:71376399-71376606,exon:71378665-71378830	MYPN	0	73.0994	0	0	0	23.5399	0	0	27.9439
novel_circ_0021221	192	100624901;110256622;	intron:71379130-71379322	MYPN;--	0	0	0	0	0	0	28.5496	0	0
novel_circ_0025285	233	100515805;	exon:9681517-9681652,exon:9686308-9686406	PARP12	0	0	0	0	15.7332	23.5399	0	0	0
novel_circ_0021228	259	100154292;	exon:71521813-71521975,exon:71524398-71524495	RUFY2	0	0	0	0	0	62.7732	45.6793	0	20.9579
novel_circ_0021229	426	100154292;	exon:71521813-71521975,exon:71524398-71524495,exon:71526190-71526357	RUFY2	0	0	0	0	0	23.5399	0	16.0237	27.9439
novel_circ_0020795	460	106504095;	exon:4305018-4305157,exon:4305499-4305600,exon:4305946-4306043,exon:4306687-4306810	ATP6V1B2	0	0	0	42.8255	47.1997	0	17.1297	16.0237	0
novel_circ_0020794	268	106504095;	exon:4302626-4302724,exon:4304019-4304112,exon:4304239-4304316	ATP6V1B2	0	194.932	0	30.5896	52.4442	39.2332	28.5496	16.0237	20.9579
novel_circ_0020796	412	106504095;	exon:4305018-4305157,exon:4306687-4306810,exon:4308838-4308988	ATP6V1B2	224.372	0	0	30.5896	0	0	0	0	0
novel_circ_0020791	301	100152586;	exon:42234964-42235090,exon:42240356-42240407,exon:42241726-42241850	SART3	0	0	0	0	0	0	11.4198	26.7061	0
novel_circ_0020790	300	100156622;	exon:42134025-42134206,exon:42135326-42135445	CORO1C	0	48.7329	0	0	15.7332	0	0	16.0237	41.9158
novel_circ_0020793	480	100152586;	exon:42238983-42239167,exon:42240356-42240407,exon:42246316-42246454,exon:42247132-42247239	SART3	0	0	0	0	0	31.3866	0	0	0
novel_circ_0020792	359	100152586;	exon:42238983-42239167,exon:42240356-42240407,exon:42241726-42241850	SART3	0	146.199	0	24.4717	0	47.0799	22.8397	26.7061	27.9439
novel_circ_0020799	177	100156449;	exon:43398164-43398263,exon:43405233-43405311	GRK3	0	73.0994	0	0	0	0	0	0	0
novel_circ_0020798	348	100156449;	exon:43393066-43393117,exon:43394847-43394938,exon:43398164-43398263,exon:43415211-43415318	GRK3	0	0	0	0	0	0	0	0	27.9439
novel_circ_0000124	382	100625505;	exon:109966724-109966783,exon:109970586-109970645,exon:109971464-109971544,exon:109972686-109972743,exon:109975565-109975692	VPS13C	0	0	0	0	0	31.3866	17.1297	0	20.9579
novel_circ_0002742	278	100155462;	exon:90238341-90238411,exon:90248347-90248367,exon:90254630-90254725,exon:90269570-90269663	SENP6	140.233	170.565	240.662	134.594	36.7109	70.6198	177.007	218.99	104.79
novel_circ_0002743	188	100155462;	exon:90254630-90254725,exon:90269570-90269663	SENP6	0	0	0	0	0	47.0799	22.8397	32.0473	13.9719
novel_circ_0000685	503	100154901;	intron:146111326-146111829	ATP9B	0	0	144.397	0	0	0	0	0	0
novel_circ_0000687	325	100154901;	exon:146128967-146129043,exon:146133330-146133405,exon:146142261-146142341,exon:146154356-146154450	ATP9B	0	0	0	0	36.7109	0	28.5496	16.0237	0
novel_circ_0000681	312	397318;	exon:145960694-145960834,exon:145962448-145962620	NFATC1	84.1397	73.0994	0	30.5896	78.6662	54.9265	17.1297	21.3649	0
novel_circ_0003332	417	100521716;	exon:141219340-141219465,exon:141219993-141220118,exon:141220387-141220554	MATR3	1710.84	609.162	2454.76	3909.36	2706.12	5194.48	4847.72	5309.18	5421.11
novel_circ_0003513	612	100516848;	intron:16347499-16347712,intron:16373975-16374015,intron:16381255-16381397,intron:16386945-16386977,intron:16389444-16389509,intron:16419170-16419290	PHF21A	0	0	0	189.656	215.021	188.319	62.809	53.4122	62.8737
novel_circ_0000537	239	100141309;	exon:130625416-130625553,exon:130628136-130628238	RAD51	0	0	0	0	0	23.5399	0	16.0237	0
novel_circ_0019180	369	100519172;	exon:30681584-30681718,exon:30685269-30685382,exon:30691654-30691776	MAP4	0	0	0	85.651	78.6662	78.4665	97.0685	42.7298	20.9579
novel_circ_0002741	327	100155462;	exon:90238341-90238411,exon:90248347-90248367,exon:90254630-90254725,exon:90255711-90255853	SENP6	112.186	0	0	36.7076	41.9553	39.2332	91.3586	74.7771	69.8597
novel_circ_0000533	293	100517567;	exon:130275526-130275659,exon:130276289-130276356,exon:130277033-130277126	INO80	84.1397	73.0994	0	30.5896	36.7109	0	11.4198	26.7061	0
novel_circ_0000532	160	100517567;	exon:130276289-130276356,exon:130277033-130277126	INO80	0	73.0994	144.397	48.9434	26.2221	0	22.8397	58.7535	20.9579
novel_circ_0000531	462	100517567;	exon:130268080-130268197,exon:130269798-130269883,exon:130274868-130275035,exon:130277033-130277126	INO80	252.419	121.832	192.53	269.189	314.665	266.786	102.778	160.237	118.762
novel_circ_0000530	369	100517567;	exon:130268080-130268197,exon:130269798-130269883,exon:130274868-130275035	INO80	112.186	146.199	144.397	183.538	162.577	368.792	199.847	192.284	202.593
novel_circ_0002746	351	100514614;	exon:90563221-90563394,exon:90570138-90570316	FILIP1	0	48.7329	0	30.5896	52.4442	0	62.809	16.0237	104.79
novel_circ_0006821	536	100155780;	exon:16054625-16054715,exon:16055383-16055697,exon:16056824-16056956	ATAD2	0	0	0	30.5896	0	31.3866	17.1297	32.0473	34.9299
novel_circ_0000539	142	102164975;	exon:131098976-131099118	BUB1B	0	0	0	0	0	0	0	10.6824	0
novel_circ_0002747	400	100156689;	exon:90803041-90803170,exon:90804729-90804871,exon:90805428-90805557	COL12A1	0	48.7329	0	18.3538	0	0	0	0	0
novel_circ_0005835	353	100518066;	exon:58676460-58676664,exon:58678028-58678177	POLR1A	0	0	0	24.4717	36.7109	78.4665	62.809	53.4122	0
novel_circ_0005834	224	100517886;	exon:58660238-58660342,exon:58660710-58660778,exon:58667942-58667994	PTCD3	0	0	0	36.7076	0	0	28.5496	0	0
novel_circ_0005837	336	100625751;	intron:58889951-58890074,intron:58893174-58893285,intron:58893457-58893559	ST3GAL5	0	0	0	0	0	0	0	0	20.9579
novel_circ_0005836	267	100518066;	exon:58691089-58691194,exon:58691463-58691625	POLR1A	112.186	0	0	0	0	0	0	0	0
novel_circ_0008511	365	780403;	exon:71826791-71826920,exon:71829935-71830059,exon:71834849-71834961	LRRK2	0	73.0994	144.397	79.5331	78.6662	141.24	131.328	138.872	139.719
novel_circ_0008510	471	780403;	exon:71822699-71822805,exon:71826791-71826920,exon:71829935-71830059,exon:71834849-71834961	LRRK2	0	0	0	30.5896	31.4665	39.2332	11.4198	26.7061	0
novel_circ_0005833	280	100517886;	exon:58655492-58655607,exon:58660710-58660778,exon:58665265-58665310,exon:58667942-58667994	PTCD3	0	0	0	0	15.7332	23.5399	0	0	0
novel_circ_0005832	567	100517886;	exon:58652621-58652708,exon:58653772-58653842,exon:58655492-58655607,exon:58658715-58658838,exon:58660238-58660342,exon:58660710-58660778	PTCD3	196.326	0	0	61.1793	0	0	0	37.3886	0
novel_circ_0004234	204	100519887;	exon:78622160-78622364	RNF130	0	0	0	0	57.6886	0	0	0	0
novel_circ_0005839	480	100621970;	exon:59134007-59134195,exon:59135249-59135316,exon:59138717-59138942	USP39	112.186	0	192.53	48.9434	0	0	0	0	0
novel_circ_0005838	67	100621970;	exon:59135249-59135316	USP39	0	0	0	0	20.9777	0	0	0	0
novel_circ_0004235	300	100519887;	exon:78620475-78620571,exon:78622160-78622364	RNF130	0	0	0	0	10.4888	0	22.8397	16.0237	34.9299
novel_circ_0012538	171	397073;	exon:130934275-130934357,exon:130936066-130936155	ABCG2	224.372	194.932	144.397	0	0	15.6933	45.6793	0	0
novel_circ_0019186	240	100519172;	exon:30744277-30744517	MAP4	0	0	0	0	36.7109	0	0	0	0
novel_circ_0017728	241	100525780;	exon:59821853-59821885,exon:59822454-59822490,exon:59824456-59824629	ULK2	0	0	0	18.3538	0	15.6933	51.3892	0	0
novel_circ_0017727	637	100525780;	exon:59821853-59822490	ULK2	1177.96	1047.76	818.252	220.245	0	0	0	85.4596	62.8737
novel_circ_0017724	389	397262;	exon:59764188-59764324,exon:59766395-59766539,exon:59773654-59773763	AKAP10	0	0	0	0	20.9777	0	0	0	0
novel_circ_0017725	204	397262;	exon:59773654-59773763,exon:59782327-59782422	AKAP10	0	0	0	0	0	0	11.4198	26.7061	0
novel_circ_0017722	355	397262;	exon:59758053-59758151,exon:59762066-59762150,exon:59768203-59768376	AKAP10	84.1397	0	0	30.5896	0	0	0	0	0
novel_circ_0017723	327	397262;	exon:59764188-59764324,exon:59773654-59773763,exon:59777300-59777382	AKAP10	0	0	0	55.0614	15.7332	0	28.5496	37.3886	0
novel_circ_0002726	77	397085;	exon:90023734-90023811	MYO6	84.1397	0	0	0	0	0	0	0	0
novel_circ_0008201	395	100517279;	exon:47150522-47150579,exon:47152031-47152196,exon:47153215-47153388	ITPR2	0	0	0	24.4717	0	0	0	0	0
novel_circ_0006568	345	n/a	intergenic_region:118177856-118177981,intergenic_region:118192076-118192209,intergenic_region:118192317-118192404	--	0	0	0	0	0	0	0	32.0473	13.9719
novel_circ_0019189	329	100158056;	exon:31238410-31238527,exon:31250577-31250673,exon:31250817-31250933	PFKFB4	0	0	0	0	20.9777	0	0	0	0
novel_circ_0006562	258	n/a	intergenic_region:118112546-118112679,intergenic_region:118177856-118177981	--	0	0	0	12.2359	0	0	0	16.0237	62.8737
novel_circ_0006563	322	553107;	exon:118113306-118113424,exon:118125090-118125294	SLC35A3	0	0	0	91.7689	10.4888	47.0799	34.2595	42.7298	27.9439
novel_circ_0006560	471	553107;	exon:118112546-118112679,exon:118113306-118113424,exon:118118764-118118830,exon:118118912-118119066	SLC35A3	0	0	0	24.4717	0	0	0	32.0473	0
novel_circ_0006561	627	553107;	exon:118112546-118112679,exon:118113306-118113424,exon:118116125-118116293,exon:118125086-118125294	SLC35A3	84.1397	0	192.53	513.906	136.355	251.093	245.526	486.051	426.144
novel_circ_0006567	693	n/a	intergenic_region:118160423-118160492,intergenic_region:118160638-118160698,intergenic_region:118169277-118169401,intergenic_region:118172487-118172630,intergenic_region:118173661-118173833,intergenic_region:118177856-118177981	--	0	0	0	85.651	0	0	0	117.507	0
novel_circ_0006564	494	553107;	exon:118116125-118116293,exon:118118708-118118830,exon:118125090-118125294	SLC35A3	0	0	0	30.5896	52.4442	0	17.1297	37.3886	13.9719
novel_circ_0006565	630	n/a	intergenic_region:118125090-118125294,intergenic_region:118160423-118160492,intergenic_region:118160638-118160698,intergenic_region:118173661-118173833,intergenic_region:118177856-118177981	--	0	0	0	134.594	0	0	0	128.189	55.8878
novel_circ_0010976	369	106504541;	exon:115274290-115274418,exon:115276226-115276467	--	0	0	0	250.835	83.9107	0	131.328	154.895	111.776
novel_circ_0010977	345	100524569;	exon:11544129-11544298,exon:11560257-11560433	JARID2	0	0	0	0	0	0	0	16.0237	0
novel_circ_0010974	260	100153068;	exon:115224724-115224895,exon:115235365-115235454	ASB2	0	0	0	0	0	0	0	0	20.9579
novel_circ_0010975	276	100153068;	exon:115244498-115244774	ASB2	0	0	0	0	26.2221	0	0	21.3649	27.9439
novel_circ_0010972	187	100152664;	exon:114675554-114675741	BTBD7	588.978	292.398	866.384	385.43	136.355	251.093	239.816	267.061	216.565
novel_circ_0010973	337	100153068;	exon:115224724-115224895,exon:115232229-115232395	ASB2	0	0	0	24.4717	36.7109	0	0	0	13.9719
novel_circ_0010970	443	100152664;	exon:114639157-114639317,exon:114644051-114644126,exon:114646680-114646888	BTBD7	0	0	0	36.7076	20.9777	109.853	0	26.7061	20.9579
novel_circ_0001053	413	100153928;	exon:175311364-175311528,exon:175311642-175311741,exon:175311819-175311969	PRPF39	0	0	288.795	360.958	325.154	274.633	354.015	331.156	342.313
novel_circ_0008204	527	100517279;	exon:47308479-47308679,exon:47312019-47312129,exon:47317106-47317201,exon:47319063-47319185	ITPR2	56.0931	0	0	97.8869	125.866	204.013	137.038	96.142	132.733
novel_circ_0014266	211	100517547;	exon:39891300-39891511	BCO2	0	0	0	24.4717	0	0	0	0	0
novel_circ_0014267	295	100517547;	exon:39899291-39899419,exon:39902285-39902452	BCO2	84.1397	0	0	0	0	0	0	0	0
novel_circ_0019344	136	100627450;	exon:38532801-38532906,exon:38533639-38533670	FAM208A	84.1397	0	0	12.2359	0	0	17.1297	0	34.9299
novel_circ_0014265	281	100515398;	exon:39653703-39653803,exon:39654037-39654218	C9H11orf52	0	0	0	0	0	0	11.4198	10.6824	0
novel_circ_0019342	443	100627450;	exon:38531389-38531492,exon:38531573-38531676,exon:38541875-38541967,exon:38545685-38545830	FAM208A	196.326	48.7329	529.457	177.42	41.9553	62.7732	74.2289	133.531	146.705
novel_circ_0019343	227	100627450;	exon:38532801-38532906,exon:38533639-38533670,exon:38539332-38539423	FAM208A	0	0	0	36.7076	36.7109	39.2332	0	32.0473	0
novel_circ_0014260	351	397470;	exon:39503890-39504024,exon:39504364-39504434,exon:39511744-39511891	PPP2R1B	0	0	0	24.4717	31.4665	102.006	0	0	0
novel_circ_0014261	263	100519965;	exon:39605828-39605933,exon:39611576-39611664,exon:39614147-39614217	ALG9	0	0	0	24.4717	41.9553	39.2332	11.4198	0	0
novel_circ_0019619	406	100312965;	exon:71636395-71636593,exon:71636767-71636859,exon:71636979-71637095	CNBP	0	0	0	0	20.9777	0	0	0	0
novel_circ_0014268	478	110255202;	exon:41367955-41368124,exon:41371611-41371682,exon:41374060-41374298	ZW10	0	0	0	18.3538	0	0	0	0	0
novel_circ_0014269	275	100519614;	exon:41439640-41439767,exon:41443230-41443378	USP28	0	0	0	12.2359	15.7332	0	0	0	0
novel_circ_0025850	196	100523763;	exon:68998325-68998449,exon:69001218-69001290	CHM	0	0	0	12.2359	0	0	0	0	27.9439
novel_circ_0003892	513	100519588;	exon:47525392-47525530,exon:47526958-47527071,exon:47530642-47530845,exon:47537399-47537458	USP47	0	0	144.397	403.783	256.976	345.252	182.717	165.578	188.621
novel_circ_0025324	137	100523109;	exon:106408845-106408982	ZDHHC9	0	0	0	0	0	0	0	0	20.9579
novel_circ_0025323	551	100524726;	exon:106153511-106153621,exon:106154009-106154095,exon:106155052-106155172,exon:106172253-106172488	OCRL	0	0	0	24.4717	41.9553	0	17.1297	0	0
novel_circ_0025219	296	100737296;	exon:612442-612562,exon:615745-615921	ESYT2	0	48.7329	0	12.2359	0	15.6933	0	0	0
novel_circ_0000080	283	100153537;	exon:108328589-108328699,exon:108328816-108328989	HERC1	0	0	0	0	31.4665	0	0	21.3649	0
novel_circ_0025213	445	100517250;	exon:5906950-5907102,exon:5907830-5907937,exon:5908809-5908995	NUB1	0	0	0	30.5896	10.4888	78.4665	17.1297	0	13.9719
novel_circ_0025212	152	100516050;	exon:5802822-5802893,exon:5817378-5817459	RHEB	168.279	0	96.2649	177.42	62.933	125.546	137.038	192.284	195.607
novel_circ_0025210	138	100516050;	exon:5802822-5802893,exon:5809338-5809405	RHEB	0	0	0	30.5896	0	0	45.6793	0	34.9299
novel_circ_0025283	245	100515632;	exon:9651790-9651887,exon:9652662-9652810	KDM7A	168.279	0	0	73.4152	173.066	94.1597	194.137	235.014	167.663
novel_circ_0000086	196	100624494;	exon:108459471-108459584,exon:108468382-108468465	USP3	0	0	0	18.3538	0	0	0	0	0
novel_circ_0000679	367	397318;	exon:145954272-145954327,exon:145960694-145960834,exon:145962448-145962620	NFATC1	0	0	0	42.8255	62.933	0	0	32.0473	0
novel_circ_0007969	207	100511016;	exon:28836818-28836900,exon:28839997-28840053,exon:28840984-28841053	XPOT	0	0	0	67.2972	26.2221	62.7732	39.9694	32.0473	0
novel_circ_0004091	333	100519413;	intron:66305881-66306111,intron:66306189-66306292	DHPS	0	0	0	0	0	0	17.1297	0	13.9719
novel_circ_0007963	189	100511016;	exon:28832466-28832599,exon:28839997-28840053	XPOT	0	0	0	18.3538	0	0	28.5496	64.0947	27.9439
novel_circ_0007962	330	100511016;	exon:28716908-28717158,exon:28755217-28755297	XPOT	0	0	0	0	0	0	34.2595	10.6824	13.9719
novel_circ_0007964	340	100511016;	exon:28832466-28832599,exon:28836818-28836900,exon:28839997-28840053,exon:28840984-28841053	XPOT	0	0	0	0	20.9777	0	0	42.7298	20.9579
novel_circ_0007967	404	100511016;	exon:28832466-28832599,exon:28836818-28836900,exon:28858107-28858296	XPOT	0	73.0994	96.2649	110.123	0	62.7732	39.9694	53.4122	83.8317
novel_circ_0007966	195	100511016;	exon:28832466-28832599,exon:28847559-28847621	XPOT	0	0	0	24.4717	20.9777	0	39.9694	48.071	0
novel_circ_0004305	314	100523721;	exon:81412625-81412768,exon:81414130-81414301	FAF2	0	0	0	30.5896	26.2221	0	22.8397	37.3886	0
novel_circ_0004306	211	100523721;	exon:81412625-81412768,exon:81431910-81431978	FAF2	0	73.0994	0	48.9434	36.7109	31.3866	17.1297	26.7061	62.8737
novel_circ_0004093	186	100521069;	exon:66485456-66485516,exon:66485718-66485844	LOC100521069	0	0	0	0	0	31.3866	0	0	0
novel_circ_0007521	255	110260302;	exon:84860816-84860912,exon:84861721-84861880	UCK2	0	48.7329	96.2649	18.3538	47.1997	47.0799	97.0685	58.7535	62.8737
novel_circ_0004302	243	100522725;	exon:8101699-8101942	LOC100522725	196.326	0	0	0	0	0	0	0	0
novel_circ_0004303	171	100037949;	exon:81027859-81028030	UIMC1	0	0	0	0	0	0	0	21.3649	0
novel_circ_0001087	325	100156602;	exon:179946276-179946498,exon:179949127-179949230	SOS2	0	0	0	0	41.9553	0	34.2595	0	13.9719
novel_circ_0004308	239	100523721;	exon:81414130-81414301,exon:81431910-81431978	FAF2	0	0	0	48.9434	31.4665	47.0799	39.9694	48.071	55.8878
novel_circ_0004309	80	100523721;	intron:81419723-81419803	FAF2	0	0	0	12.2359	0	0	0	0	0
novel_circ_0004095	191	102163816;	exon:6756389-6756580	--	0	0	144.397	0	0	0	0	0	0
novel_circ_0003903	213	100739522;	intron:48822509-48822595,intron:48823246-48823373	MRVI1	0	0	0	67.2972	62.933	0	51.3892	42.7298	230.537
novel_circ_0012400	412	100622653;	exon:112690688-112690797,exon:112700716-112700939,exon:112703644-112703724	SEC24B	0	121.832	0	30.5896	26.2221	39.2332	34.2595	53.4122	0
novel_circ_0018563	278	100623700;	exon:16986390-16986471,exon:16986892-16986956,exon:17006148-17006202,exon:17006325-17006404	GADL1	0	0	0	67.2972	52.4442	23.5399	0	26.7061	41.9158
novel_circ_0004040	117	100514568;	exon:60931358-60931475	TMEM38A	0	0	0	0	0	0	0	16.0237	0
novel_circ_0018565	261	100623700;	intron:16986390-16986471,intron:16986892-16986956,intron:17001137-17001253	GADL1	0	0	0	42.8255	0	0	0	0	41.9158
novel_circ_0004096	385	110259338;	exon:67883951-67884033,exon:67884545-67884637,exon:67885075-67885201,exon:67886084-67886169	LOC110259338	84.1397	316.764	144.397	0	52.4442	78.4665	22.8397	58.7535	34.9299
novel_circ_0004045	287	100512396;	exon:61041207-61041344,exon:61042756-61042781,exon:61042895-61043020	SLC35E1	0	97.4659	0	0	83.9107	0	22.8397	10.6824	0
novel_circ_0017433	206	100620600;	exon:47612008-47612214	YWHAE	0	48.7329	0	30.5896	0	0	22.8397	0	34.9299
novel_circ_0018569	249	100623700;	exon:17001137-17001253,exon:17006148-17006202,exon:17006325-17006404	GADL1	0	0	0	30.5896	99.6439	31.3866	79.9388	85.4596	62.8737
novel_circ_0000670	463	100736682;	exon:144968394-144968613,exon:144977738-144977843,exon:144979320-144979459	TJP1	112.186	73.0994	433.192	140.712	52.4442	39.2332	97.0685	85.4596	132.733
novel_circ_0004049	108	100513262;	exon:611244-611352	AP2A2	0	0	0	0	0	0	11.4198	0	0
novel_circ_0004048	171	100512214;	exon:61133979-61134150	CALR3	0	0	0	0	0	0	11.4198	0	34.9299
novel_circ_0000671	502	100736682;	exon:144969806-144969914,exon:144974981-144975131,exon:144977738-144977843,exon:144979320-144979459	TJP1	0	0	0	12.2359	0	0	34.2595	10.6824	13.9719
novel_circ_0010392	305	100525927;	exon:70578482-70578561,exon:70579846-70579921,exon:70584160-70584239,exon:70586783-70586855	KIF1B	84.1397	316.764	0	36.7076	41.9553	47.0799	74.2289	16.0237	62.8737
novel_circ_0007520	397	110260302;	exon:84853679-84853821,exon:84860816-84860912,exon:84861721-84861880	UCK2	168.279	73.0994	144.397	0	41.9553	0	28.5496	0	13.9719
novel_circ_0004044	356	100512396;	exon:61038682-61038776,exon:61041207-61041344,exon:61042895-61043020	SLC35E1	0	0	0	256.953	555.908	541.419	479.633	160.237	614.766
novel_circ_0010397	556	100525927;	exon:70609103-70609196,exon:70610645-70610793,exon:70612139-70612317,exon:70613742-70613879	KIF1B	0	0	0	36.7076	104.888	0	34.2595	0	34.9299
novel_circ_0012404	80	100622653;	exon:112703644-112703724	SEC24B	0	0	0	18.3538	36.7109	23.5399	0	0	0
novel_circ_0010399	211	100525927;	exon:70609103-70609196,exon:70623026-70623144	KIF1B	0	0	0	42.8255	26.2221	23.5399	0	32.0473	13.9719
novel_circ_0026014	434	110258158;	exon:631357-631791	TNRC6A	448.745	511.696	385.06	495.552	519.197	831.744	964.975	464.686	726.541
novel_circ_0008821	263	100517095;	exon:87899613-87899774,exon:87909550-87909652	METAP2	0	0	0	0	0	0	17.1297	0	0
novel_circ_0017437	190	100622284;	exon:4782949-4783074,exon:4784841-4784906	MFSD11	0	0	0	0	52.4442	0	0	0	0
novel_circ_0011376	365	100154061;	exon:33056014-33056145,exon:33056509-33056553,exon:33057043-33057165,exon:33058760-33058828	CMTR1	56.0931	0	0	0	0	0	22.8397	0	0
novel_circ_0011375	311	100154061;	exon:33031978-33032110,exon:33033055-33033234	CMTR1	0	73.0994	0	48.9434	62.933	0	22.8397	37.3886	0
novel_circ_0011373	222	100512665;	exon:32897343-32897470,exon:32897697-32897792	TBC1D22B	0	0	0	18.3538	36.7109	23.5399	28.5496	0	0
novel_circ_0011372	285	100512665;	exon:32869996-32870175,exon:32870280-32870316,exon:32870724-32870794	TBC1D22B	0	48.7329	0	0	0	0	0	0	0
novel_circ_0002163	145	100156032;	exon:31980772-31980917	MED23	0	0	0	18.3538	0	0	0	0	0
novel_circ_0002838	218	100523937;100156150;	exon:99876556-99876774	CFAP53;MBD1	0	0	192.53	0	0	0	0	0	0
novel_circ_0002160	311	100156032;	exon:31971721-31971816,exon:31991547-31991763	MED23	0	0	0	0	15.7332	0	0	21.3649	0
novel_circ_0007523	196	445465;	exon:85348414-85348505,exon:85349747-85349852	RXRG	0	0	0	0	0	0	0	0	27.9439
novel_circ_0006829	279	100737543;	exon:16249976-16250109,exon:16281837-16281983	TBC1D31	0	0	0	0	0	47.0799	0	0	0
novel_circ_0008820	342	100517095;	exon:87898605-87898786,exon:87899613-87899774	METAP2	140.233	73.0994	0	91.7689	15.7332	125.546	74.2289	133.531	125.747
novel_circ_0017438	429	100622284;	exon:4778463-4778593,exon:4779309-4779483,exon:4782949-4783074	MFSD11	0	0	0	0	26.2221	0	0	0	0
novel_circ_0013289	403	100521981;	exon:81082507-81082743,exon:81083257-81083424	PRMT9	0	73.0994	240.662	85.651	125.866	86.3131	28.5496	42.7298	90.8176
novel_circ_0017227	433	397324;	exon:38711800-38711918,exon:38713751-38713840,exon:38714839-38714952,exon:38716177-38716290	ACACA	56.0931	268.031	0	48.9434	10.4888	47.0799	28.5496	32.0473	0
novel_circ_0013103	108	100520317;	exon:69316290-69316398	LOC100520317	56.0931	0	0	0	0	0	51.3892	16.0237	0
novel_circ_0023895	216	100627484;	exon:49142169-49142243,exon:49143056-49143198	TNPO1	0	0	0	12.2359	0	0	0	10.6824	0
novel_circ_0013282	235	100521464;	exon:80872584-80872690,exon:80876632-80876761	ARHGAP10	0	0	0	0	0	0	0	10.6824	0
novel_circ_0013285	156	100521464;	exon:80928441-80928502,exon:80928576-80928671	ARHGAP10	0	0	0	0	0	0	39.9694	10.6824	0
novel_circ_0017953	346	100525539;	exon:118884334-118884420,exon:118885914-118885971,exon:118890834-118891037	FXR1	0	0	0	0	0	23.5399	0	0	0
novel_circ_0008688	176	102159442;	exon:8075598-8075774	TNRC6B	196.326	0	0	18.3538	36.7109	15.6933	0	0	20.9579
novel_circ_0010024	374	100524146;	exon:42537042-42537163,exon:42538295-42538371,exon:42538460-42538525,exon:42538639-42538692,exon:42539047-42539106	ANKRD27	0	0	0	91.7689	94.3995	15.6933	97.0685	48.071	48.9018
novel_circ_0010021	400	100524146;	exon:42518286-42518420,exon:42518498-42518557,exon:42522773-42522865,exon:42524828-42524943	ANKRD27	0	0	0	0	15.7332	0	0	0	0
novel_circ_0017955	403	100525539;	exon:118890834-118891037,exon:118893205-118893405	FXR1	0	0	0	0	31.4665	0	0	0	0
novel_circ_0008823	207	100517653;	exon:88040453-88040660	VEZT	84.1397	0	0	0	0	0	0	0	0
novel_circ_0002168	270	100523651;	exon:32340552-32340691,exon:32354497-32354628	AKAP7	0	0	0	0	0	0	0	21.3649	13.9719
novel_circ_0017222	197	100513881;	exon:38501975-38502089,exon:38506424-38506507	AATF	168.279	170.565	0	48.9434	57.6886	62.7732	79.9388	58.7535	20.9579
novel_circ_0004213	1215	397461;	exon:77554214-77555429	PTBP1	0	0	0	305.896	492.975	384.486	525.312	373.886	433.13
novel_circ_0017221	447	100512984;	exon:38103106-38103280,exon:38108781-38108906,exon:38109003-38109151	GGNBP2	0	0	481.325	0	0	0	0	0	27.9439
novel_circ_0001058	475	100620483;	exon:175438488-175438963	MIS18BP1	0	0	0	0	0	0	0	32.0473	0
novel_circ_0017220	544	100512984;	exon:38083733-38083813,exon:38085680-38085933,exon:38088994-38089092,exon:38093265-38093378	GGNBP2	0	0	0	73.4152	62.933	86.3131	22.8397	16.0237	41.9158
novel_circ_0007525	360	100154639;	exon:85892566-85892655,exon:85893997-85894109,exon:85901537-85901696	PBX1	0	0	0	0	0	39.2332	0	0	0
novel_circ_0024021	373	100737194;	exon:73138168-73138230,exon:73151000-73151098,exon:73153368-73153581	SEMA5A	0	0	0	0	0	0	0	0	41.9158
novel_circ_0022078	268	100511663;	exon:140200202-140200311,exon:140202420-140202579	THAP4	56.0931	0	0	18.3538	0	0	11.4198	16.0237	0
novel_circ_0022079	103	100511663;	exon:140199412-140199515	THAP4	0	97.4659	0	18.3538	0	31.3866	0	0	0
novel_circ_0022076	391	100233187;	exon:139982578-139982793,exon:139985377-139985489,exon:139986081-139986145	HDLBP	224.372	487.329	433.192	134.594	104.888	62.7732	39.9694	37.3886	34.9299
novel_circ_0022077	329	100510936;	exon:140034106-140034226,exon:140043713-140043799,exon:140045075-140045198	SEPT2	0	0	0	0	52.4442	0	11.4198	16.0237	27.9439
novel_circ_0022074	218	100233187;	exon:139967130-139967348	HDLBP	0	0	0	0	15.7332	0	0	0	0
novel_circ_0022075	333	100233187;	exon:139983691-139983848,exon:139985377-139985489,exon:139986081-139986145	HDLBP	0	0	0	0	0	23.5399	0	0	0
novel_circ_0022072	326	100521478;	exon:139014292-139014400,exon:139020835-139020920,exon:139022737-139022791,exon:139024207-139024286	NDUFA10	0	170.565	0	0	0	0	0	16.0237	0
novel_circ_0022073	143	100233187;	exon:139960570-139960713	HDLBP	0	0	0	0	0	39.2332	0	0	0
novel_circ_0022070	191	100624050;	intron:138613005-138613196	HDAC4	84.1397	0	0	30.5896	0	47.0799	0	0	0
novel_circ_0022071	326	100521478;	exon:139014292-139014400,exon:139020835-139020920,exon:139022737-139022791,exon:139024207-139024286	NDUFA10	112.186	0	144.397	18.3538	57.6886	15.6933	28.5496	112.166	62.8737
novel_circ_0009481	482	100620405;	exon:157292036-157292185,exon:157305624-157305709,exon:157305853-157305946,exon:157307248-157307403	USP24	0	0	0	24.4717	0	0	0	0	0
novel_circ_0009483	389	100620405;	exon:157292038-157292185,exon:157293187-157293318,exon:157294152-157294263	USP24	0	0	144.397	0	0	0	0	0	0
novel_circ_0009484	500	100620405;	exon:157293187-157293318,exon:157293599-157293857,exon:157294152-157294263	USP24	1346.23	1486.35	1925.3	458.845	576.886	1224.08	2352.48	1388.72	1997.99
novel_circ_0009485	511	100620405;	exon:157293187-157293318,exon:157294152-157294263,exon:157296063-157296139,exon:157297400-157297540,exon:157297710-157297763	USP24	0	0	0	91.7689	152.088	125.546	108.488	202.967	111.776
novel_circ_0009486	131	100620405;	exon:157293187-157293318	USP24	0	0	0	18.3538	0	15.6933	0	0	0
novel_circ_0009487	224	100620405;	exon:157293187-157293318,exon:157305853-157305946	USP24	0	0	0	0	0	39.2332	0	0	0
novel_circ_0009488	379	100620405;	exon:157293187-157293318,exon:157305853-157305946,exon:157307248-157307403	USP24	0	0	0	42.8255	31.4665	23.5399	22.8397	26.7061	62.8737
novel_circ_0009489	291	100620405;	exon:157293187-157293318,exon:157320562-157320722	USP24	0	0	0	0	0	0	0	0	20.9579
novel_circ_0002955	349	100627271;	exon:115894554-115894661,exon:115896485-115896582,exon:115896975-115897120	WDR36	56.0931	219.298	240.662	238.599	267.465	243.246	125.618	149.554	188.621
novel_circ_0008825	261	100517653;	exon:88067443-88067618,exon:88072695-88072781	VEZT	140.233	0	0	122.359	36.7109	70.6198	34.2595	58.7535	41.9158
novel_circ_0006062	211	100521551;	exon:79938749-79938960	CCT4	0	0	0	0	0	0	0	0	13.9719
novel_circ_0007527	244	100154639;	exon:85922669-85922913	PBX1	112.186	0	0	36.7076	83.9107	23.5399	39.9694	32.0473	62.8737
novel_circ_0002569	330	100155926;	exon:74428874-74428975,exon:74429671-74429801,exon:74440147-74440246	AFG1L	0	0	0	0	0	31.3866	0	16.0237	0
novel_circ_0006061	281	100521368;	exon:79857162-79857443	COMMD1	0	0	0	12.2359	0	0	17.1297	0	0
novel_circ_0005790	269	n/a	intergenic_region:56782377-56782646	--	0	0	0	0	0	0	34.2595	0	0
novel_circ_0005791	128	100512161;	exon:56797432-56797560	CNNM3	0	219.298	0	0	52.4442	0	68.519	0	76.8457
novel_circ_0005792	275	110259979;	exon:56975159-56975249,exon:56975409-56975594	KANSL3	504.838	292.398	433.192	140.712	335.643	180.473	513.892	480.71	454.088
novel_circ_0005793	302	110259979;	exon:56984779-56984850,exon:56985988-56986062,exon:56986237-56986394	KANSL3	0	0	0	12.2359	20.9777	0	0	0	0
novel_circ_0005794	403	110259979;	exon:56983865-56983996,exon:56984230-56984346,exon:56988895-56989051	KANSL3	84.1397	0	0	0	0	0	0	0	0
novel_circ_0005795	193	110259979;	exon:57002837-57002888,exon:57005467-57005609	KANSL3	0	0	0	0	0	0	17.1297	0	0
novel_circ_0005796	372	110259979;	exon:56993675-56993805,exon:56994147-56994256,exon:56995243-56995376	KANSL3	84.1397	0	0	0	0	0	0	0	0
novel_circ_0012883	225	100516681;	exon:35171108-35171256,exon:35172519-35172596	GUF1	0	0	0	24.4717	0	0	11.4198	0	34.9299
novel_circ_0005798	327	100513348;	exon:57463050-57463244,exon:57465208-57465341	EIF2AK3	0	0	0	0	26.2221	0	0	0	0
novel_circ_0012888	120	100518499;	exon:37846911-37847031	NFXL1	0	0	0	24.4717	10.4888	0	0	21.3649	20.9579
novel_circ_0002296	161	100522409;	exon:43407280-43407441	CEP85L	0	0	0	116.241	10.4888	31.3866	45.6793	0	20.9579
novel_circ_0006948	162	100153332;	exon:30775953-30776115	OXR1	0	0	192.53	0	0	0	0	0	0
novel_circ_0009267	172	100627191;	exon:137495206-137495378	MSH4	0	0	0	12.2359	26.2221	0	17.1297	0	0
novel_circ_0009260	138	100511643;	exon:135719850-135719988	ZZZ3	0	0	0	0	0	15.6933	0	0	0
novel_circ_0009263	224	100627191;	exon:137424335-137424423,exon:137443527-137443663	MSH4	0	0	0	0	0	0	22.8397	0	0
novel_circ_0002290	429	100156680;	exon:41144282-41144420,exon:41146931-41147018,exon:41156312-41156428,exon:41164008-41164096	TBC1D32	0	0	0	24.4717	15.7332	0	0	0	0
novel_circ_0001289	389	100525377;	exon:194586330-194586526,exon:194611903-194612004,exon:194619874-194619966	PPP2R5E	0	0	192.53	30.5896	20.9777	39.2332	22.8397	80.1184	76.8457
novel_circ_0009268	332	100627191;	exon:137495206-137495378,exon:137512705-137512865	MSH4	0	0	0	12.2359	0	0	0	0	0
novel_circ_0009269	182	100627191;	exon:137520340-137520522	MSH4	0	0	0	0	20.9777	0	0	0	0
novel_circ_0002291	348	100156680;	exon:41144282-41144420,exon:41164008-41164096,exon:41177344-41177466	TBC1D32	0	0	0	18.3538	0	0	0	0	0
novel_circ_0001471	313	397201;	exon:216892031-216892158,exon:216892822-216893008	JAK2	0	0	0	0	0	0	11.4198	21.3649	13.9719
novel_circ_0001470	284	397201;	exon:216892031-216892158,exon:216897781-216897938	JAK2	0	0	0	12.2359	15.7332	39.2332	34.2595	16.0237	0
novel_circ_0026179	381	100737380;	exon:116518-116652,exon:117160-117234,exon:119601-119774	CDC25A	0	97.4659	0	0	0	15.6933	0	10.6824	0
novel_circ_0001472	385	397201;	exon:216914275-216914420,exon:216918723-216918840,exon:216933497-216933620	JAK2	0	0	0	0	15.7332	39.2332	0	0	20.9579
novel_circ_0001474	123	397201;	exon:216933497-216933620	JAK2	0	0	0	0	0	23.5399	0	0	0
novel_circ_0023678	284	100522223;	exon:35999623-35999717,exon:36000903-36001012,exon:36001182-36001263	MIER3	364.605	170.565	240.662	79.5331	83.9107	102.006	171.297	80.1184	90.8176
novel_circ_0023677	293	396617;	exon:35938576-35938738,exon:35942641-35942772	MAP3K1	0	0	0	0	0	0	11.4198	0	0
novel_circ_0019760	314	100515414;	exon:82256891-82257008,exon:82261371-82261474,exon:82274440-82274534	RASA2	308.512	0	577.59	324.25	262.221	219.706	599.541	763.795	502.99
novel_circ_0023674	62	100037294;	exon:35122255-35122317	IL6ST	0	0	0	0	0	23.5399	0	0	0
novel_circ_0023673	541	100037294;	exon:35120233-35120392,exon:35122255-35122317,exon:35122445-35122599,exon:35123121-35123287	IL6ST	140.233	0	288.795	336.486	141.599	415.872	205.557	261.72	195.607
novel_circ_0006069	290	397330;	exon:80295054-80295248,exon:80297866-80297962	XPO1	0	0	0	134.594	57.6886	47.0799	62.809	64.0947	34.9299
novel_circ_0023671	248	100037294;	exon:35117849-35117931,exon:35123121-35123287	IL6ST	0	0	0	97.8869	20.9777	62.7732	39.9694	42.7298	27.9439
novel_circ_0019761	390	100515414;	exon:82256891-82257008,exon:82261371-82261474,exon:82274440-82274534,exon:82285559-82285635	RASA2	140.233	48.7329	433.192	183.538	235.999	117.7	165.587	192.284	125.747
novel_circ_0001285	200	100524661;	exon:194003786-194003986	SYNE2	0	0	0	0	0	0	0	26.7061	13.9719
novel_circ_0000321	610	100169932;	exon:121160753-121160832,exon:121164406-121164444,exon:121165787-121165985,exon:121176119-121176242,exon:121178547-121178619,exon:121179766-121179866	TRPM7	196.326	0	240.662	61.1793	26.2221	54.9265	39.9694	26.7061	132.733
novel_circ_0003347	241	100512270;	exon:142195747-142195894,exon:142202078-142202172	ANKHD1	0	0	0	0	0	39.2332	0	10.6824	0
novel_circ_0001283	289	100524661;	exon:194001520-194001690,exon:194004136-194004255	SYNE2	112.186	73.0994	0	79.5331	31.4665	31.3866	51.3892	58.7535	41.9158
novel_circ_0008826	293	100517653;	exon:88042137-88042237,exon:88046400-88046593	VEZT	0	0	0	48.9434	68.1774	47.0799	57.0991	85.4596	55.8878
novel_circ_0014872	218	397377;	exon:98120635-98120704,exon:98123885-98123935,exon:98126520-98126619	CACNA2D1	0	48.7329	0	0	20.9777	0	62.809	37.3886	69.8597
novel_circ_0014870	349	397377;	exon:98108126-98108257,exon:98120635-98120704,exon:98123885-98123935,exon:98126520-98126619	CACNA2D1	0	73.0994	288.795	171.302	409.064	180.473	51.3892	181.602	76.8457
novel_circ_0013105	352	100520501;	exon:69374301-69374498,exon:69385331-69385486	ANKRD17	0	0	0	0	0	0	17.1297	0	0
novel_circ_0002070	516	100511912;	exon:271368904-271369069,exon:271370437-271370614,exon:271373683-271373785,exon:271377239-271377311	PRRC2B	0	0	0	18.3538	20.9777	0	0	0	0
novel_circ_0004260	224	100519354;	exon:79008269-79008392,exon:79010176-79010277	RUFY1	252.419	268.031	385.06	0	0	0	57.0991	0	48.9018
novel_circ_0002072	244	100511912;	exon:271373683-271373785,exon:271384118-271384260	PRRC2B	280.466	0	0	24.4717	15.7332	15.6933	0	0	0
novel_circ_0002073	507	100511912;	exon:271392366-271392558,exon:271397310-271397625	PRRC2B	56.0931	0	0	0	10.4888	47.0799	0	0	0
novel_circ_0002074	315	100511912;	exon:271397310-271397625	PRRC2B	0	0	0	42.8255	20.9777	0	0	0	48.9018
novel_circ_0002075	196	100525803;	exon:271435205-271435255,exon:271435800-271435946	POMT1	0	0	0	0	10.4888	0	0	0	0
novel_circ_0017114	436	n/a	intergenic_region:35952997-35953098,intergenic_region:35955224-35955359,intergenic_region:35956654-35956744,intergenic_region:35960089-35960199	--	308.512	536.062	96.2649	776.977	912.528	800.358	850.777	897.326	600.794
novel_circ_0017116	232	n/a	intergenic_region:35952997-35953098,intergenic_region:35999411-35999542	--	0	0	0	55.0614	47.1997	47.0799	57.0991	16.0237	0
novel_circ_0004386	518	100511070;	exon:88184110-88184249,exon:88196738-88196830,exon:88201446-88201577,exon:88206171-88206327	HOMER1	112.186	0	0	1217.47	550.664	988.677	770.838	774.477	845.303
novel_circ_0017113	326	n/a	intergenic_region:35952997-35953098,intergenic_region:35955224-35955359,intergenic_region:35956654-35956744	--	0	0	0	24.4717	31.4665	0	68.519	0	27.9439
novel_circ_0006459	178	100155903;	exon:111050837-111051015	WDR47	0	0	0	0	10.4888	0	0	0	0
novel_circ_0017118	335	n/a	intergenic_region:35955224-35955359,intergenic_region:35956654-35956744,intergenic_region:35960089-35960199	--	0	0	0	42.8255	15.7332	0	51.3892	16.0237	34.9299
novel_circ_0019769	86	100514493;	exon:82721575-82721661	ATP1B3	0	0	0	0	0	0	28.5496	0	0
novel_circ_0025947	444	100514505;	exon:98262075-98262224,exon:98262877-98262988,exon:98263202-98263277,exon:98263375-98263484	NKAP	448.745	365.497	336.927	128.477	131.11	298.173	211.267	170.919	230.537
novel_circ_0000329	297	100169932;	exon:121174889-121175063,exon:121176119-121176242	TRPM7	0	48.7329	0	0	0	0	0	0	0
novel_circ_0018103	333	100626969;	intron:126248161-126248494	LPP	0	0	0	30.5896	0	0	28.5496	0	0
novel_circ_0003349	300	100512270;	exon:142212842-142213033,exon:142219448-142219557	ANKHD1	112.186	73.0994	96.2649	30.5896	10.4888	15.6933	45.6793	16.0237	13.9719
novel_circ_0018101	295	100626969;	intron:126013636-126013836,intron:126017458-126017553	LPP	140.233	0	0	0	0	0	0	0	0
novel_circ_0003348	191	100512270;	exon:142212842-142213033	ANKHD1	56.0931	97.4659	0	24.4717	41.9553	0	11.4198	0	0
novel_circ_0018100	200	100626969;	exon:126013636-126013836	LPP	0	0	0	0	10.4888	0	34.2595	0	0
novel_circ_0007899	211	n/a	intergenic_region:21672012-21672067,intergenic_region:21672231-21672387	--	0	0	0	12.2359	41.9553	0	0	0	0
novel_circ_0007898	199	100157539;	exon:21578452-21578576,exon:21579985-21580060	SMARCC2	56.0931	0	0	0	0	0	0	0	0
novel_circ_0024287	334	100153041;	exon:36886403-36886552,exon:36889868-36889998,exon:36891955-36892010	CDK5RAP1	0	97.4659	0	24.4717	62.933	47.0799	17.1297	21.3649	0
novel_circ_0020328	363	100157647;	exon:131989399-131989496,exon:131990373-131990514,exon:131994533-131994658	PLEKHA1	0	0	0	73.4152	0	47.0799	91.3586	37.3886	76.8457
novel_circ_0020329	365	100157647;	exon:131989399-131989496,exon:131994533-131994658,exon:131999941-132000084	PLEKHA1	112.186	194.932	240.662	79.5331	83.9107	86.3131	137.038	74.7771	55.8878
novel_circ_0020638	70	100153708;	exon:32705988-32706058	ATXN2	0	73.0994	0	0	15.7332	0	11.4198	37.3886	41.9158
novel_circ_0020324	259	n/a	intergenic_region:131734687-131734812,intergenic_region:131749721-131749855	--	140.233	0	0	0	41.9553	47.0799	125.618	37.3886	104.79
novel_circ_0011176	409	100157526;	exon:1639350-1639621,exon:1640847-1640985	MYLK4	0	48.7329	0	18.3538	0	23.5399	0	0	0
novel_circ_0020320	258	n/a	intergenic_region:131640344-131640543,intergenic_region:131648904-131648963	--	0	0	0	0	10.4888	0	34.2595	0	13.9719
novel_circ_0020321	448	n/a	intergenic_region:131640344-131640543,intergenic_region:131642925-131643003,intergenic_region:131648904-131648963,intergenic_region:131661230-131661342	--	0	0	0	79.5331	0	0	154.168	21.3649	0
novel_circ_0020322	249	n/a	intergenic_region:131642925-131643003,intergenic_region:131648904-131648963,intergenic_region:131661230-131661342	--	0	0	0	0	0	15.6933	28.5496	26.7061	0
novel_circ_0020323	113	n/a	intergenic_region:131698104-131698217	--	336.559	243.665	0	0	115.377	70.6198	11.4198	42.7298	0
novel_circ_0024284	345	102162017;	exon:36469353-36469567,exon:36470569-36470700	EFCAB8	0	0	0	140.712	89.1551	204.013	51.3892	64.0947	83.8317
novel_circ_0007894	226	106507496;	exon:21544169-21544395	--	0	0	0	0	0	0	28.5496	0	0
novel_circ_0024283	328	733687;	exon:36409256-36409463,exon:36412721-36412842	MAPRE1	0	0	0	0	0	0	22.8397	0	0
novel_circ_0018109	359	100522951;	exon:12666411-12666656,exon:12670449-12670563	NGLY1	0	0	0	18.3538	52.4442	47.0799	39.9694	42.7298	20.9579
novel_circ_0003309	295	100515884;	exon:140411119-140411238,exon:140413155-140413331	KDM3B	0	0	0	36.7076	62.933	31.3866	11.4198	10.6824	0
novel_circ_0003308	234	100515884;	exon:140399852-140399959,exon:140401479-140401606	KDM3B	84.1397	219.298	0	12.2359	26.2221	0	22.8397	0	34.9299
novel_circ_0010485	187	102161705;	exon:77683512-77683699	UBR4	0	0	0	0	0	0	0	42.7298	0
novel_circ_0003300	328	100517813;	exon:140004656-140004788,exon:140007037-140007192,exon:140008677-140008718	FAM13B	56.0931	0	0	0	15.7332	23.5399	34.2595	0	48.9018
novel_circ_0003303	318	100517813;	exon:140030957-140031098,exon:140031404-140031581	FAM13B	0	0	0	0	26.2221	0	34.2595	0	34.9299
novel_circ_0003302	483	100517813;	exon:140023010-140023175,exon:140030957-140031098,exon:140031404-140031581	FAM13B	224.372	97.4659	481.325	140.712	83.9107	78.4665	108.488	181.602	188.621
novel_circ_0003304	166	100517813;	exon:140040734-140040900	FAM13B	0	0	0	24.4717	0	0	0	0	0
novel_circ_0003307	366	100515884;	exon:140395348-140395562,exon:140396305-140396457	KDM3B	0	97.4659	0	12.2359	0	0	0	0	27.9439
novel_circ_0003306	272	100515884;	exon:140368192-140368359,exon:140373503-140373608	KDM3B	0	0	0	0	0	0	0	10.6824	0
novel_circ_0007149	270	100152057;	exon:50301916-50302014,exon:50307074-50307163,exon:50309422-50309505	CPNE3	0	0	0	0	0	0	22.8397	0	0
novel_circ_0007148	404	100152057;	exon:50298372-50298458,exon:50301916-50302014,exon:50309422-50309505,exon:50317078-50317215	CPNE3	0	146.199	0	201.892	0	54.9265	68.519	202.967	125.747
novel_circ_0007143	474	100152057;	exon:50283248-50283484,exon:50284993-50285126,exon:50289034-50289085,exon:50289167-50289221	CPNE3	0	0	0	0	10.4888	47.0799	0	0	13.9719
novel_circ_0007142	122	100153257;	exon:48711428-48711550	MMP16	196.326	48.7329	144.397	0	20.9777	15.6933	0	0	0
novel_circ_0007141	308	100518835;	exon:47067104-47067259,exon:47068782-47068935	RIPK2	0	0	0	0	0	23.5399	0	0	0
novel_circ_0007140	318	100518835;	exon:47040484-47040645,exon:47042436-47042593	RIPK2	0	0	0	12.2359	0	0	0	0	0
novel_circ_0007147	172	100152057;	exon:50307074-50307163,exon:50309422-50309505	CPNE3	0	0	0	0	0	0	0	32.0473	0
novel_circ_0007145	137	100152057;	exon:50317078-50317215	CPNE3	0	0	0	0	0	0	0	16.0237	0
novel_circ_0007144	236	100152057;	exon:50283248-50283484	CPNE3	0	0	0	18.3538	0	15.6933	22.8397	32.0473	34.9299
novel_circ_0015059	428	100516823;	exon:19074731-19075159	CNST	168.279	0	0	104.005	41.9553	102.006	222.687	128.189	83.8317
novel_circ_0015052	481	102165761;	exon:17478592-17478698,exon:17479266-17479362,exon:17479641-17479737,exon:17480504-17480617,exon:17481230-17481300	--	364.605	316.764	433.192	244.717	267.465	415.872	565.281	480.71	978.036
novel_circ_0015053	106	102165761;	exon:17478592-17478698	--	0	0	0	18.3538	20.9777	0	0	10.6824	0
novel_circ_0015050	403	n/a	intergenic_region:17467676-17467905,intergenic_region:17468461-17468635	--	56.0931	0	0	36.7076	26.2221	86.3131	125.618	85.4596	181.635
novel_circ_0004821	115	100515136;	exon:113142605-113142720	ASXL2	0	0	0	36.7076	0	0	0	0	0
novel_circ_0004820	503	100515136;	exon:113142605-113142720,exon:113146625-113146754,exon:113158463-113158626,exon:113162566-113162662	ASXL2	112.186	73.0994	0	42.8255	31.4665	86.3131	39.9694	26.7061	0
novel_circ_0004823	435	100515136;	exon:113146625-113146754,exon:113148311-113148454,exon:113158463-113158626	ASXL2	0	0	0	30.5896	73.4218	70.6198	51.3892	37.3886	0
novel_circ_0004822	272	100515136;	exon:113146625-113146754,exon:113148311-113148454	ASXL2	224.372	0	0	0	0	47.0799	79.9388	16.0237	34.9299
novel_circ_0001813	298	100625952;	exon:250119554-250119664,exon:250126703-250126801,exon:250133905-250133995	TMEM245	0	0	0	42.8255	47.1997	31.3866	0	10.6824	0
novel_circ_0001812	267	100625952;	exon:250119554-250119699,exon:250119829-250119951	TMEM245	0	48.7329	0	0	89.1551	0	57.0991	58.7535	0
novel_circ_0001817	276	100625952;	exon:250133905-250133995,exon:250137003-250137085,exon:250139588-250139692	TMEM245	0	0	0	0	0	0	11.4198	0	0
novel_circ_0024289	334	100153041;	exon:36886403-36886552,exon:36889868-36889998,exon:36891955-36892010	CDK5RAP1	224.372	268.031	144.397	104.005	209.777	39.2332	125.618	149.554	97.8036
novel_circ_0001815	485	100625952;	exon:250119554-250119699,exon:250119829-250119951,exon:250169328-250169429,exon:250170961-250171078	TMEM245	0	0	0	79.5331	31.4665	94.1597	34.2595	0	34.9299
novel_circ_0001814	331	100625952;	exon:250119554-250119699,exon:250137003-250137085,exon:250139588-250139692	TMEM245	0	0	0	18.3538	57.6886	54.9265	0	0	0
novel_circ_0016259	376	100523918;	exon:48109595-48109782,exon:48110762-48110822,exon:48115332-48115357,exon:48115944-48116048	LMO7	0	0	0	18.3538	15.7332	23.5399	0	0	0
novel_circ_0001818	218	100625952;	exon:250169328-250169429,exon:250170961-250171078	TMEM245	0	0	0	0	0	0	0	21.3649	0
novel_circ_0025710	131	100512575;	intron:50389422-50389553	ARHGEF9	0	0	0	0	0	0	11.4198	0	0
novel_circ_0019429	311	100519688;	exon:45401596-45401907	ATXN7	0	0	144.397	24.4717	10.4888	15.6933	17.1297	0	20.9579
novel_circ_0018823	608	106505861;	exon:200731731-200731785,exon:200743798-200743843,exon:200745804-200745924,exon:200746879-200746942,exon:200756487-200756621,exon:200757274-200757354,exon:200759876-200759988	TTC3	0	0	0	73.4152	0	0	22.8397	37.3886	27.9439
novel_circ_0019427	477	100519688;	exon:45391196-45391294,exon:45401596-45401907,exon:45402135-45402203	ATXN7	0	316.764	0	24.4717	0	70.6198	22.8397	0	34.9299
novel_circ_0019426	330	100519334;	exon:45341496-45341582,exon:45341886-45342013,exon:45343340-45343457	THOC7	0	0	0	36.7076	0	0	51.3892	64.0947	55.8878
novel_circ_0019425	127	100519334;	exon:45341886-45342013	THOC7	0	0	0	0	0	0	0	0	76.8457
novel_circ_0019421	241	100626058;	exon:4407150-4407322,exon:4412467-4412536	TBC1D5	448.745	0	336.927	177.42	125.866	23.5399	68.519	37.3886	76.8457
novel_circ_0019420	142	100153595;	exon:43849342-43849484	PTPRG	0	0	0	0	0	0	0	0	20.9579
novel_circ_0011618	459	396615;	exon:56509179-56509261,exon:56515845-56515913,exon:56524083-56524165,exon:56524274-56524355,exon:56526773-56526919	ETFA	0	73.0994	0	24.4717	110.133	54.9265	28.5496	10.6824	20.9579
novel_circ_0011619	378	396615;	exon:56515845-56515913,exon:56517040-56517141,exon:56518062-56518172,exon:56519241-56519340	ETFA	0	0	0	24.4717	47.1997	39.2332	0	37.3886	55.8878
novel_circ_0011968	365	100154146;	intron:80343058-80343191,intron:80344261-80344311,intron:80344399-80344488,intron:80345978-80346071	KATNBL1	0	0	0	24.4717	0	0	17.1297	0	13.9719
novel_circ_0011969	439	100154146;	exon:80343073-80343191,exon:80344261-80344311,exon:80344399-80344488,exon:80345062-80345151,exon:80345978-80346071	KATNBL1	560.931	146.199	336.927	984.987	634.574	659.118	605.251	614.241	887.218
novel_circ_0001576	267	100153374;	exon:229788474-229788637,exon:229795034-229795138	PRUNE2	0	48.7329	0	42.8255	20.9777	62.7732	39.9694	0	0
novel_circ_0011610	293	100516621;	exon:56259271-56259364,exon:56259996-56260121,exon:56261154-56261229	NRG4	588.978	536.062	481.325	24.4717	230.754	125.546	211.267	138.872	370.257
novel_circ_0011611	261	100516621;	exon:56259271-56259364,exon:56261164-56261229,exon:56302514-56302617	NRG4	0	0	0	0	41.9553	15.6933	85.6487	26.7061	41.9158
novel_circ_0011612	293	100152648;	exon:56364054-56364159,exon:56367059-56367247	TMEM266	56.0931	0	0	0	0	0	0	10.6824	0
novel_circ_0011961	376	100152287;	exon:78519438-78519562,exon:78519681-78519780,exon:78520701-78520854	TEP1	0	0	0	18.3538	0	0	0	0	0
novel_circ_0011966	434	100154146;	exon:80336806-80336936,exon:80338048-80338088,exon:80344406-80344488,exon:80345062-80345151,exon:80345978-80346071	KATNBL1	112.186	0	192.53	116.241	0	62.7732	97.0685	202.967	265.467
novel_circ_0016647	265	397091;	exon:11669306-11669464,exon:11670120-11670166,exon:11670991-11671052	PRKAR1A	9087.08	7383.04	7989.99	1333.71	3487.54	2204.91	6326.58	3413.04	5127.7
novel_circ_0011964	390	100156993;	exon:80250621-80250795,exon:80251056-80251174,exon:80252298-80252396	SLC12A6	0	0	0	42.8255	36.7109	47.0799	28.5496	26.7061	69.8597
novel_circ_0011617	460	396615;	exon:56509179-56509261,exon:56515845-56515913,exon:56517040-56517141,exon:56518062-56518172,exon:56519241-56519340	ETFA	224.372	365.497	385.06	152.948	256.976	78.4665	68.519	117.507	69.8597
novel_circ_0007559	168	100153655;	exon:90231259-90231333,exon:90238894-90238988	DCAF8	0	73.0994	0	0	0	0	39.9694	16.0237	0
novel_circ_0016256	308	100523918;	exon:48096771-48097079	LMO7	168.279	73.0994	0	18.3538	15.7332	31.3866	17.1297	26.7061	62.8737
novel_circ_0007550	516	100157296;	exon:90154266-90154375,exon:90161231-90161340,exon:90165102-90165184,exon:90170327-90170477,exon:90171433-90171499	COPA	84.1397	268.031	192.53	61.1793	78.6662	133.393	22.8397	21.3649	41.9158
novel_circ_0007553	343	100157296;	exon:90161231-90161340,exon:90162736-90162835,exon:90163417-90163552	COPA	308.512	536.062	240.662	220.245	162.577	306.019	342.595	261.72	237.523
novel_circ_0007555	506	100157296;	exon:90161231-90161340,exon:90162736-90162835,exon:90165102-90165184,exon:90170327-90170477,exon:90171433-90171499	COPA	140.233	341.131	0	104.005	110.133	156.933	97.0685	42.7298	41.9158
novel_circ_0007557	431	100157296;	exon:90161231-90161340,exon:90162736-90162835,exon:90171433-90171499,exon:90172955-90173030,exon:90174918-90175000	COPA	0	0	0	61.1793	15.7332	70.6198	0	21.3649	34.9299
novel_circ_0012709	159	100517041;	exon:18593852-18594011	DHX15	0	0	0	0	0	0	11.4198	0	0
novel_circ_0012708	159	100517041;	exon:18593852-18594011	DHX15	0	0	0	30.5896	0	0	0	0	13.9719
novel_circ_0018779	248	100513179;	exon:199956007-199956111,exon:199958701-199958845	DOPEY2	56.0931	0	0	0	0	0	45.6793	10.6824	27.9439
novel_circ_0018774	295	100512633;	exon:198415894-198416085,exon:198442497-198442601	RUNX1	0	0	0	18.3538	36.7109	0	57.0991	26.7061	0
novel_circ_0012702	479	397014;	exon:1820703-1820786,exon:1824678-1824798,exon:1829671-1829730,exon:1830566-1830645,exon:1832165-1832303	HTT	0	316.764	0	85.651	78.6662	39.2332	28.5496	37.3886	13.9719
novel_circ_0018776	310	100513179;	exon:199943264-199943452,exon:199946699-199946821	DOPEY2	0	0	0	0	10.4888	0	17.1297	10.6824	0
novel_circ_0004389	379	100511070;	exon:88196738-88196830,exon:88201446-88201577,exon:88206171-88206327	HOMER1	112.186	0	0	697.444	566.397	721.891	656.64	934.714	943.106
novel_circ_0018770	121	100737549;	intron:197464894-197465015	ITSN1	0	0	0	0	20.9777	0	0	0	0
novel_circ_0012706	359	100517041;	exon:18566077-18566246,exon:18568251-18568441	DHX15	0	0	0	67.2972	62.933	54.9265	39.9694	58.7535	41.9158
novel_circ_0018772	218	100511159;	intron:197994178-197994396	SMIM11A	0	0	0	0	0	0	0	0	13.9719
novel_circ_0018773	332	100511902;	exon:198111616-198111775,exon:198113416-198113589	RCAN1	0	0	96.2649	0	0	0	0	0	0
novel_circ_0024632	607	100144536;	exon:58635283-58635386,exon:58639040-58639120,exon:58641012-58641188,exon:58643460-58643708	VAPB	224.372	438.596	144.397	73.4152	125.866	211.859	137.038	235.014	160.677
novel_circ_0017204	407	100525889;	exon:37636936-37637024,exon:37641250-37641401,exon:37657577-37657745	APPBP2	0	0	0	91.7689	104.888	54.9265	74.2289	42.7298	34.9299
novel_circ_0025914	308	100520165;	exon:90283463-90283563,exon:90285228-90285436	TMEM164	0	0	0	24.4717	0	23.5399	17.1297	16.0237	48.9018
novel_circ_0025915	38	100515458;	intron:9053920-9053958	FRMPD4	0	0	0	42.8255	31.4665	15.6933	22.8397	32.0473	0
novel_circ_0006941	315	100155245;	exon:2966794-2966989,exon:2982076-2982196	AGO2	0	0	0	0	0	78.4665	68.519	0	27.9439
novel_circ_0024630	400	100144536;	exon:58621631-58621783,exon:58643460-58643708	VAPB	84.1397	48.7329	0	24.4717	31.4665	0	17.1297	10.6824	20.9579
novel_circ_0012290	376	100510970;	exon:10889018-10889152,exon:10893552-10893672,exon:10894094-10894216	CC2D2A	0	0	0	12.2359	0	62.7732	22.8397	10.6824	0
novel_circ_0004012	578	100511863;	exon:58855911-58856428,exon:58858213-58858274	SUGP2	0	0	0	0	20.9777	39.2332	0	0	0
novel_circ_0024631	256	100144536;	exon:58639040-58639120,exon:58641012-58641188	VAPB	0	0	0	0	20.9777	31.3866	17.1297	0	0
novel_circ_0024539	289	100626560;	exon:50839773-50839938,exon:50849730-50849854	STAU1	112.186	0	0	18.3538	0	0	0	0	0
novel_circ_0024538	459	100626560;	exon:50839773-50839938,exon:50844171-50844309,exon:50846608-50846764	STAU1	140.233	0	0	18.3538	41.9553	70.6198	0	26.7061	20.9579
novel_circ_0016394	212	100625825;	exon:686304-686516	ZMYM2	224.372	0	0	116.241	0	156.933	0	0	0
novel_circ_0024636	592	100134985;	exon:59133156-59133271,exon:59133729-59133838,exon:59134659-59134768,exon:59135530-59135637,exon:59136119-59136271	NELFCD	448.745	584.795	0	146.83	115.377	204.013	154.168	101.483	76.8457
novel_circ_0024537	303	100626560;	exon:50839773-50839938,exon:50844171-50844309	STAU1	0	0	0	18.3538	15.7332	0	28.5496	0	0
novel_circ_0016397	210	100522271;	exon:67776846-67777056	DOCK9	168.279	121.832	0	12.2359	15.7332	0	34.2595	0	0
novel_circ_0024531	394	100626560;	exon:50809337-50809656,exon:50809842-50809917	STAU1	84.1397	511.696	144.397	171.302	157.332	133.393	79.9388	106.824	83.8317
novel_circ_0024530	197	100626560;	exon:50808352-50808474,exon:50809842-50809917	STAU1	0	73.0994	0	24.4717	0	15.6933	0	26.7061	0
novel_circ_0016392	230	100154569;	exon:67524508-67524738	STK24	0	0	0	0	68.1774	15.6933	22.8397	64.0947	0
novel_circ_0024532	221	100626560;	exon:50809842-50809917,exon:50811425-50811571	STAU1	0	0	0	12.2359	0	23.5399	0	0	0
novel_circ_0008300	233	100513013;	exon:58036347-58036502,exon:58038231-58038309	ATF7IP	0	0	0	0	0	0	17.1297	32.0473	20.9579
novel_circ_0008301	297	100513013;	exon:58036347-58036502,exon:58038231-58038309,exon:58045514-58045578	ATF7IP	168.279	0	0	30.5896	26.2221	54.9265	108.488	165.578	55.8878
novel_circ_0008302	394	100513013;	exon:58036347-58036502,exon:58038231-58038309,exon:58053708-58053796,exon:58054372-58054445	ATF7IP	0	0	0	42.8255	36.7109	62.7732	0	42.7298	20.9579
novel_circ_0008304	161	100513013;	exon:58053708-58053796,exon:58054372-58054445	ATF7IP	0	73.0994	0	24.4717	0	31.3866	11.4198	32.0473	0
novel_circ_0008305	365	100513013;	exon:58079141-58079278,exon:58081213-58081358,exon:58083224-58083307	ATF7IP	140.233	97.4659	336.927	18.3538	0	0	45.6793	90.8008	111.776
novel_circ_0008306	141	100514349;	exon:59425655-59425796	FAM234B	0	0	0	30.5896	0	23.5399	0	0	13.9719
novel_circ_0008307	318	494567;	exon:59503417-59503555,exon:59504583-59504763	HEBP1	0	365.497	0	0	0	0	11.4198	0	0
novel_circ_0008308	391	100523786;	exon:5964134-5964290,exon:5966076-5966311	PACSIN2	0	0	0	36.7076	78.6662	0	39.9694	10.6824	13.9719
novel_circ_0008309	330	100523786;	exon:5968384-5968539,exon:5972433-5972608	PACSIN2	0	0	0	0	0	0	0	0	13.9719
novel_circ_0008659	291	100516801;	exon:7957486-7957541,exon:7960350-7960425,exon:7961324-7961485	MKL1	0	0	0	0	0	23.5399	11.4198	0	0
novel_circ_0002488	322	100134950;	exon:66353976-66354146,exon:66355324-66355377,exon:66356093-66356192	PNISR	140.233	170.565	385.06	73.4152	141.599	149.086	97.0685	160.237	55.8878
novel_circ_0022244	428	100522902;	exon:31366888-31367013,exon:31369515-31369583,exon:31383659-31383831,exon:31387353-31387416	PTPN4	0	0	192.53	36.7076	0	47.0799	39.9694	90.8008	27.9439
novel_circ_0022240	351	100522902;	exon:31364330-31364488,exon:31366888-31367013,exon:31369515-31369583	PTPN4	0	0	0	0	0	0	22.8397	0	0
novel_circ_0022243	365	100522902;	exon:31366888-31367013,exon:31369515-31369583,exon:31383659-31383831	PTPN4	0	0	0	0	10.4888	31.3866	28.5496	21.3649	27.9439
novel_circ_0010803	527	106507628;	exon:96019920-96020006,exon:96025693-96025809,exon:96031488-96031629,exon:96036925-96037109	ZMPSTE24	56.0931	0	0	128.477	0	0	17.1297	26.7061	20.9579
novel_circ_0010800	141	100620967;	exon:95982210-95982351	RLF	0	0	0	48.9434	10.4888	0	0	0	0
novel_circ_0017206	299	100525889;	exon:37641250-37641401,exon:37649072-37649220	APPBP2	0	48.7329	0	18.3538	0	0	0	10.6824	0
novel_circ_0010569	353	100623755;	exon:83415075-83415219,exon:83434350-83434491,exon:83434859-83434927	PAFAH2	0	0	0	24.4717	0	0	0	0	0
novel_circ_0006792	396	100157797;	exon:15278145-15278225,exon:15288794-15288838,exon:15292513-15292580,exon:15300307-15300361,exon:15301489-15301535,exon:15303856-15303961	TMEM65	364.605	1535.09	529.457	79.5331	136.355	133.393	0	26.7061	41.9158
novel_circ_0007287	491	100151996;	exon:64782038-64782122,exon:64790446-64790550,exon:64791379-64791522,exon:64792028-64792188	TRAM1	0	0	0	42.8255	83.9107	31.3866	0	0	0
novel_circ_0006394	377	100154428;	exon:106845342-106845498,exon:106852768-106852989	PHTF1	196.326	0	0	0	0	0	0	0	0
novel_circ_0010560	340	100622787;	exon:82442094-82442203,exon:82453800-82453925,exon:82462725-82462831	CLIC4	112.186	170.565	0	24.4717	15.7332	39.2332	28.5496	0	48.9018
novel_circ_0010563	390	654414;	exon:82950268-82950409,exon:82952154-82952280,exon:82956515-82956638	TMEM57	0	0	0	12.2359	15.7332	31.3866	22.8397	10.6824	0
novel_circ_0010562	267	654414;	exon:82950268-82950409,exon:82952154-82952280	TMEM57	0	0	0	0	10.4888	0	22.8397	10.6824	69.8597
novel_circ_0010565	340	654414;	exon:82982027-82982185,exon:82983805-82983987	TMEM57	0	0	0	0	20.9777	0	11.4198	0	0
novel_circ_0010564	390	654414;	exon:82950268-82950409,exon:82952154-82952280,exon:82956515-82956638	TMEM57	0	0	0	42.8255	0	54.9265	45.6793	64.0947	62.8737
novel_circ_0010567	425	100523443;	exon:83268936-83269040,exon:83275550-83275871	MTFR1L	0	0	0	18.3538	0	0	0	0	13.9719
novel_circ_0010807	140	100622189;	exon:96460086-96460226	LDLRAD4	0	0	0	0	31.4665	0	0	0	27.9439
novel_circ_0006396	86	100154428;	exon:106859760-106859846	PHTF1	0	48.7329	96.2649	30.5896	0	39.2332	22.8397	42.7298	0
novel_circ_0015443	445	100523271;	exon:43967033-43967117,exon:43984571-43984646,exon:43994555-43994747,exon:43996462-43996556	STAM	0	0	288.795	0	0	31.3866	0	0	13.9719
novel_circ_0019281	439	100522703;	exon:34394199-34394268,exon:34394705-34394860,exon:34395097-34395213,exon:34396257-34396356	WDR82	0	0	0	30.5896	73.4218	39.2332	0	21.3649	20.9579
novel_circ_0010805	220	100621823;	exon:96342731-96342951	RNMT	0	0	144.397	0	0	0	0	0	0
novel_circ_0017201	352	100525714;	exon:37509450-37509574,exon:37516852-37517080	PPM1D	140.233	852.827	144.397	379.312	597.863	918.057	747.999	528.781	677.639
novel_circ_0019284	351	100522703;	exon:34396257-34396356,exon:34402707-34402773,exon:34406551-34406640,exon:34407551-34407648	WDR82	0	0	0	12.2359	10.4888	0	0	10.6824	0
novel_circ_0015508	134	100515849;	exon:48811921-48812055	YME1L1	0	0	0	18.3538	0	0	0	0	0
novel_circ_0002898	370	100625306;	exon:108609772-108609967,exon:108612551-108612641,exon:108613708-108613793	PPIP5K2	0	0	0	177.42	99.6439	141.24	234.106	213.649	132.733
novel_circ_0002899	340	100625306;	exon:108613708-108613793,exon:108615931-108616085,exon:108617211-108617312	PPIP5K2	0	0	96.2649	91.7689	152.088	78.4665	148.458	170.919	111.776
novel_circ_0015509	394	100515849;	exon:48811921-48812055,exon:48813620-48813706,exon:48818275-48818387,exon:48819835-48819897	YME1L1	0	0	0	55.0614	15.7332	39.2332	17.1297	58.7535	69.8597
novel_circ_0002892	107	100526040;	intron:108302152-108302259	PAM	0	97.4659	0	0	0	0	0	0	0
novel_circ_0002890	137	100737557;	exon:107819679-107819816	SLCO4C1	0	0	0	12.2359	0	0	0	0	0
novel_circ_0006392	389	100156877;	exon:106595657-106595841,exon:106596529-106596615,exon:106597451-106597570	HIPK1	0	0	0	24.4717	0	0	22.8397	53.4122	34.9299
novel_circ_0002897	398	100526040;	exon:108513634-108513750,exon:108515544-108515616,exon:108516567-108516777	PAM	0	0	0	18.3538	20.9777	0	0	0	0
novel_circ_0017200	349	100525714;	exon:37509450-37509574,exon:37516852-37517077	PPM1D	0	73.0994	0	67.2972	31.4665	31.3866	28.5496	32.0473	34.9299
novel_circ_0015640	199	100512186;	exon:57752327-57752432,exon:57760093-57760187	CUL2	0	0	0	24.4717	0	0	0	0	20.9579
novel_circ_0018486	416	100739492;	exon:160165781-160165918,exon:160182668-160182771,exon:160189396-160189473,exon:160191825-160191924	ST3GAL6	0	0	0	18.3538	31.4665	47.0799	0	0	0
novel_circ_0018487	524	100739492;	exon:160165781-160165918,exon:160166028-160166125,exon:160198286-160198431,exon:160204236-160204381	ST3GAL6	0	0	96.2649	0	0	31.3866	0	42.7298	0
novel_circ_0010709	181	110261144;	exon:91636725-91636816,exon:91638259-91638349	KIAA0319L	56.0931	0	0	0	0	0	0	0	0
novel_circ_0010708	111	100524151;	intron:91603895-91604006	ZMYM4	0	0	0	0	15.7332	0	0	0	0
novel_circ_0018481	261	100739492;	exon:160169204-160169299,exon:160181594-160181657,exon:160182668-160182771	ST3GAL6	0	0	0	18.3538	0	0	0	0	0
novel_circ_0010705	776	100524151;	exon:91593753-91593924,exon:91594200-91594295,exon:91596484-91596635,exon:91603895-91604006,exon:91605743-91605991	ZMYM4	1121.86	657.895	914.517	991.105	1159.02	1177	919.296	865.278	530.934
novel_circ_0010704	248	100524151;	exon:91596498-91596635,exon:91603895-91604006	ZMYM4	0	0	0	61.1793	31.4665	0	17.1297	26.7061	20.9579
[truncated: 14,992 more rows]
