# Supplementary material for: Genome-wide analysis of circular RNA-mediated ceRNA regulation in porcine skeletal muscle development
Source: BMC Genomics. 2023 Apr 12;24:196. doi: 10.1186/s12864-023-09284-7 (PMC10099641; doi:10.1186/s12864-023-09284-7)
Supplement: Supplementary file 2 — Additional file 2: Table S2. CircRNA-miRNA-mRNA network. [file 12864_2023_9284_MOESM2_ESM.xlsx]

## Sheet: Sheet1
Table S2. CircRNA-miRNA-mRNA network.
miRNA_ID	circRNA_ID	Pearson_value	Pvalue	mRNA_ID	Pearson_value	P value
novel_121	novel_circ_0004677	-0.861702	0.00282169	NM_001243682.1	-0.946644	0.000109631
novel_121	novel_circ_0004677	-0.861702	0.00282169	XM_021082320.1	-0.874952	0.00201045
novel_121	novel_circ_0024926	-0.88507	0.00151182	NM_001243682.1	-0.946644	0.000109631
novel_121	novel_circ_0024926	-0.88507	0.00151182	XM_021082320.1	-0.874952	0.00201045
novel_212	novel_circ_0005743	-0.851588	0.00357514	NM_214212.1	-0.861011	0.00286927
novel_212	novel_circ_0005743	-0.851588	0.00357514	XM_003126779.4	-0.863643	0.00269082
novel_212	novel_circ_0005743	-0.851588	0.00357514	XM_021094837.1	-0.892452	0.00120736
novel_212	novel_circ_0014788	-0.884404	0.00154167	NM_214212.1	-0.861011	0.00286927
novel_212	novel_circ_0014788	-0.884404	0.00154167	XM_003126779.4	-0.863643	0.00269082
novel_212	novel_circ_0014788	-0.884404	0.00154167	XM_021094837.1	-0.892452	0.00120736
novel_212	novel_circ_0016309	-0.88852	0.00136361	NM_214212.1	-0.861011	0.00286927
novel_212	novel_circ_0016309	-0.88852	0.00136361	XM_003126779.4	-0.863643	0.00269082
novel_212	novel_circ_0016309	-0.88852	0.00136361	XM_021094837.1	-0.892452	0.00120736
novel_212	novel_circ_0023119	-0.873566	0.00208656	NM_214212.1	-0.861011	0.00286927
novel_212	novel_circ_0023119	-0.873566	0.00208656	XM_003126779.4	-0.863643	0.00269082
novel_212	novel_circ_0023119	-0.873566	0.00208656	XM_021094837.1	-0.892452	0.00120736
novel_256	novel_circ_0009017	-0.948238	9.87481e-05	XM_013991326.2	-0.898903	0.0009787
novel_256	novel_circ_0009017	-0.948238	9.87481e-05	XM_021069422.1	-0.852934	0.00346774
novel_256	novel_circ_0009017	-0.948238	9.87481e-05	XM_021081496.1	-0.883082	0.00160214
novel_256	novel_circ_0009017	-0.948238	9.87481e-05	XM_021098928.1	-0.8933	0.00117539
novel_256	novel_circ_0009017	-0.948238	9.87481e-05	XM_021099687.1	-0.943392	0.000134417
novel_256	novel_circ_0009998	-0.864262	0.00264999	XM_013991326.2	-0.898903	0.0009787
novel_256	novel_circ_0009998	-0.864262	0.00264999	XM_021069422.1	-0.852934	0.00346774
novel_256	novel_circ_0009998	-0.864262	0.00264999	XM_021081496.1	-0.883082	0.00160214
novel_256	novel_circ_0009998	-0.864262	0.00264999	XM_021098928.1	-0.8933	0.00117539
novel_256	novel_circ_0009998	-0.864262	0.00264999	XM_021099687.1	-0.943392	0.000134417
novel_256	novel_circ_0009999	-0.932103	0.000251179	XM_013991326.2	-0.898903	0.0009787
novel_256	novel_circ_0009999	-0.932103	0.000251179	XM_021069422.1	-0.852934	0.00346774
novel_256	novel_circ_0009999	-0.932103	0.000251179	XM_021081496.1	-0.883082	0.00160214
novel_256	novel_circ_0009999	-0.932103	0.000251179	XM_021098928.1	-0.8933	0.00117539
novel_256	novel_circ_0009999	-0.932103	0.000251179	XM_021099687.1	-0.943392	0.000134417
novel_256	novel_circ_0020484	-0.920569	0.00043001	XM_013991326.2	-0.898903	0.0009787
novel_256	novel_circ_0020484	-0.920569	0.00043001	XM_021069422.1	-0.852934	0.00346774
novel_256	novel_circ_0020484	-0.920569	0.00043001	XM_021081496.1	-0.883082	0.00160214
novel_256	novel_circ_0020484	-0.920569	0.00043001	XM_021098928.1	-0.8933	0.00117539
novel_256	novel_circ_0020484	-0.920569	0.00043001	XM_021099687.1	-0.943392	0.000134417
novel_256	novel_circ_0023582	-0.920869	0.000424482	XM_013991326.2	-0.898903	0.0009787
novel_256	novel_circ_0023582	-0.920869	0.000424482	XM_021069422.1	-0.852934	0.00346774
novel_256	novel_circ_0023582	-0.920869	0.000424482	XM_021081496.1	-0.883082	0.00160214
novel_256	novel_circ_0023582	-0.920869	0.000424482	XM_021098928.1	-0.8933	0.00117539
novel_256	novel_circ_0023582	-0.920869	0.000424482	XM_021099687.1	-0.943392	0.000134417
novel_311	novel_circ_0006047	-0.876232	0.00194188	XM_021081496.1	-0.89589	0.00108134
novel_311	novel_circ_0009878	-0.91451	0.000552826	XM_021081496.1	-0.89589	0.00108134
novel_311	novel_circ_0010137	-0.871475	0.00220519	XM_021081496.1	-0.89589	0.00108134
novel_311	novel_circ_0016553	-0.887609	0.00140171	XM_021081496.1	-0.89589	0.00108134
novel_311	novel_circ_0018439	-0.925851	0.000339757	XM_021081496.1	-0.89589	0.00108134
novel_311	novel_circ_0024113	-0.898724	0.000984573	XM_021081496.1	-0.89589	0.00108134
novel_311	novel_circ_0024461	-0.903445	0.000837053	XM_021081496.1	-0.89589	0.00108134
novel_311	novel_circ_0024554	-0.913596	0.000573246	XM_021081496.1	-0.89589	0.00108134
novel_311	novel_circ_0025180	-0.911409	0.000624284	XM_021081496.1	-0.89589	0.00108134
novel_78	novel_circ_0011039	-0.913986	0.00056447	XM_021080282.1	-0.879515	0.00177339
novel_78	novel_circ_0014855	-0.860032	0.00293769	XM_021080282.1	-0.879515	0.00177339
novel_78	novel_circ_0014868	-0.852492	0.00350272	XM_021080282.1	-0.879515	0.00177339
novel_78	novel_circ_0022267	-0.850174	0.00369039	XM_021080282.1	-0.879515	0.00177339
ssc-miR-101	novel_circ_0002405	-0.956514	5.4107e-05	TCONS_00106620	-0.909759	0.000664856
ssc-miR-101	novel_circ_0002779	-0.969216	1.63542e-05	TCONS_00106620	-0.909759	0.000664856
ssc-miR-101	novel_circ_0013365	-0.852474	0.00350421	TCONS_00106620	-0.909759	0.000664856
ssc-miR-101	novel_circ_0014403	-0.859817	0.00295287	TCONS_00106620	-0.909759	0.000664856
ssc-miR-107	novel_circ_0000268	-0.885154	0.00150809	XM_021066166.1	-0.924424	0.000362686
ssc-miR-107	novel_circ_0002541	-0.882988	0.00160648	XM_021066166.1	-0.924424	0.000362686
ssc-miR-107	novel_circ_0003606	-0.899566	0.00095704	XM_021066166.1	-0.924424	0.000362686
ssc-miR-107	novel_circ_0006209	-0.876082	0.00194979	XM_021066166.1	-0.924424	0.000362686
ssc-miR-107	novel_circ_0006657	-0.874044	0.00206012	XM_021066166.1	-0.924424	0.000362686
ssc-miR-107	novel_circ_0009017	-0.982614	2.24344e-06	XM_021066166.1	-0.924424	0.000362686
ssc-miR-107	novel_circ_0009449	-0.852563	0.00349708	XM_021066166.1	-0.924424	0.000362686
ssc-miR-107	novel_circ_0009450	-0.862977	0.00273523	XM_021066166.1	-0.924424	0.000362686
ssc-miR-107	novel_circ_0012161	-0.969978	1.49901e-05	XM_021066166.1	-0.924424	0.000362686
ssc-miR-107	novel_circ_0013765	-0.894677	0.00112471	XM_021066166.1	-0.924424	0.000362686
ssc-miR-107	novel_circ_0016164	-0.865252	0.00258556	XM_021066166.1	-0.924424	0.000362686
ssc-miR-10a-5p	novel_circ_0006302	-0.853479	0.00342486	TCONS_00033849	-0.887096	0.00142352
ssc-miR-10a-5p	novel_circ_0008074	-0.929718	0.000282777	TCONS_00033849	-0.887096	0.00142352
ssc-miR-10a-5p	novel_circ_0014403	-0.890669	0.00127658	TCONS_00033849	-0.887096	0.00142352
ssc-miR-10a-5p	novel_circ_0016326	-0.88923	0.00133441	TCONS_00033849	-0.887096	0.00142352
ssc-miR-10a-5p	novel_circ_0018895	-0.882136	0.00164634	TCONS_00033849	-0.887096	0.00142352
ssc-miR-10b	novel_circ_0008074	-0.905252	0.000784925	TCONS_00033849	-0.876832	0.00191029
ssc-miR-10b	novel_circ_0014403	-0.858172	0.00307081	TCONS_00033849	-0.876832	0.00191029
ssc-miR-10b	novel_circ_0016326	-0.851443	0.00358685	TCONS_00033849	-0.876832	0.00191029
ssc-miR-10b	novel_circ_0018895	-0.851602	0.00357403	TCONS_00033849	-0.876832	0.00191029
ssc-miR-1306-5p	novel_circ_0001038	-0.91582	0.000524417	NM_214349.1	-0.93975	0.000166601
ssc-miR-1306-5p	novel_circ_0001038	-0.91582	0.000524417	XM_021097575.1	-0.86198	0.00280267
ssc-miR-1306-5p	novel_circ_0004287	-0.900987	0.000911791	NM_214349.1	-0.93975	0.000166601
ssc-miR-1306-5p	novel_circ_0004287	-0.900987	0.000911791	XM_021097575.1	-0.86198	0.00280267
ssc-miR-1306-5p	novel_circ_0009133	-0.908468	0.000697834	NM_214349.1	-0.93975	0.000166601
ssc-miR-1306-5p	novel_circ_0009133	-0.908468	0.000697834	XM_021097575.1	-0.86198	0.00280267
ssc-miR-1306-5p	novel_circ_0011929	-0.858	0.00308327	NM_214349.1	-0.93975	0.000166601
ssc-miR-1306-5p	novel_circ_0011929	-0.858	0.00308327	XM_021097575.1	-0.86198	0.00280267
ssc-miR-1306-5p	novel_circ_0014428	-0.861226	0.00285445	NM_214349.1	-0.93975	0.000166601
ssc-miR-1306-5p	novel_circ_0014428	-0.861226	0.00285445	XM_021097575.1	-0.86198	0.00280267
ssc-miR-1306-5p	novel_circ_0015385	-0.858528	0.00304497	NM_214349.1	-0.93975	0.000166601
ssc-miR-1306-5p	novel_circ_0015385	-0.858528	0.00304497	XM_021097575.1	-0.86198	0.00280267
ssc-miR-1306-5p	novel_circ_0022697	-0.907809	0.000715085	NM_214349.1	-0.93975	0.000166601
ssc-miR-1306-5p	novel_circ_0022697	-0.907809	0.000715085	XM_021097575.1	-0.86198	0.00280267
ssc-miR-1306-5p	novel_circ_0025448	-0.882469	0.0016307	NM_214349.1	-0.93975	0.000166601
ssc-miR-1306-5p	novel_circ_0025448	-0.882469	0.0016307	XM_021097575.1	-0.86198	0.00280267
ssc-miR-133a-3p	novel_circ_0007550	-0.866367	0.00251431	NM_001123086.1	-0.853524	0.00342135
ssc-miR-133a-3p	novel_circ_0007550	-0.866367	0.00251431	TCONS_00147037	-0.868434	0.00238582
ssc-miR-133a-3p	novel_circ_0007550	-0.866367	0.00251431	XM_003124260.5	-0.904817	0.000797257
ssc-miR-1343	novel_circ_0007098	-0.862916	0.00273934	NM_001246318.1	-0.855974	0.0032333
ssc-miR-1343	novel_circ_0007098	-0.862916	0.00273934	XM_021087995.1	-0.876778	0.00191311
ssc-miR-1343	novel_circ_0007098	-0.862916	0.00273934	XM_021090756.1	-0.880537	0.0017231
ssc-miR-1343	novel_circ_0011521	-0.870915	0.00223768	NM_001246318.1	-0.855974	0.0032333
ssc-miR-1343	novel_circ_0011521	-0.870915	0.00223768	XM_021087995.1	-0.876778	0.00191311
ssc-miR-1343	novel_circ_0011521	-0.870915	0.00223768	XM_021090756.1	-0.880537	0.0017231
ssc-miR-1343	novel_circ_0014428	-0.881631	0.00167034	NM_001246318.1	-0.855974	0.0032333
ssc-miR-1343	novel_circ_0014428	-0.881631	0.00167034	XM_021087995.1	-0.876778	0.00191311
ssc-miR-1343	novel_circ_0014428	-0.881631	0.00167034	XM_021090756.1	-0.880537	0.0017231
ssc-miR-1343	novel_circ_0018595	-0.874989	0.00200843	NM_001246318.1	-0.855974	0.0032333
ssc-miR-1343	novel_circ_0018595	-0.874989	0.00200843	XM_021087995.1	-0.876778	0.00191311
ssc-miR-1343	novel_circ_0018595	-0.874989	0.00200843	XM_021090756.1	-0.880537	0.0017231
ssc-miR-145-5p	novel_circ_0000779	-0.911723	0.000616789	NM_001243381.1	-0.860123	0.00293128
ssc-miR-145-5p	novel_circ_0000779	-0.911723	0.000616789	NM_001243850.1	-0.87279	0.00213005
ssc-miR-145-5p	novel_circ_0000779	-0.911723	0.000616789	TCONS_00057400	-0.864223	0.00265254
ssc-miR-145-5p	novel_circ_0000779	-0.911723	0.000616789	XM_005660705.3	-0.88164	0.00166988
ssc-miR-145-5p	novel_circ_0000779	-0.911723	0.000616789	XM_005664342.3	-0.876305	0.00193799
ssc-miR-145-5p	novel_circ_0000779	-0.911723	0.000616789	XM_005670881.3	-0.865471	0.00257146
ssc-miR-145-5p	novel_circ_0000779	-0.911723	0.000616789	XM_021083697.1	-0.886203	0.00146196
ssc-miR-145-5p	novel_circ_0000779	-0.911723	0.000616789	XM_021086882.1	-0.851824	0.00355618
ssc-miR-145-5p	novel_circ_0000779	-0.911723	0.000616789	XM_021087341.1	-0.855659	0.0032571
ssc-miR-145-5p	novel_circ_0013259	-0.865461	0.00257209	NM_001243381.1	-0.860123	0.00293128
ssc-miR-145-5p	novel_circ_0013259	-0.865461	0.00257209	NM_001243850.1	-0.87279	0.00213005
ssc-miR-145-5p	novel_circ_0013259	-0.865461	0.00257209	TCONS_00057400	-0.864223	0.00265254
ssc-miR-145-5p	novel_circ_0013259	-0.865461	0.00257209	XM_005660705.3	-0.88164	0.00166988
ssc-miR-145-5p	novel_circ_0013259	-0.865461	0.00257209	XM_005664342.3	-0.876305	0.00193799
ssc-miR-145-5p	novel_circ_0013259	-0.865461	0.00257209	XM_005670881.3	-0.865471	0.00257146
ssc-miR-145-5p	novel_circ_0013259	-0.865461	0.00257209	XM_021083697.1	-0.886203	0.00146196
ssc-miR-145-5p	novel_circ_0013259	-0.865461	0.00257209	XM_021086882.1	-0.851824	0.00355618
ssc-miR-145-5p	novel_circ_0013259	-0.865461	0.00257209	XM_021087341.1	-0.855659	0.0032571
ssc-miR-148a-5p	novel_circ_0001769	-0.899	0.00097551	TCONS_00066652	-0.878907	0.00180378
ssc-miR-148a-5p	novel_circ_0004706	-0.860626	0.00289609	TCONS_00066652	-0.878907	0.00180378
ssc-miR-148a-5p	novel_circ_0007083	-0.85003	0.00370229	TCONS_00066652	-0.878907	0.00180378
ssc-miR-148a-5p	novel_circ_0009243	-0.856697	0.00317925	TCONS_00066652	-0.878907	0.00180378
ssc-miR-148a-5p	novel_circ_0009986	-0.913458	0.000576384	TCONS_00066652	-0.878907	0.00180378
ssc-miR-148a-5p	novel_circ_0010362	-0.888546	0.00136254	TCONS_00066652	-0.878907	0.00180378
ssc-miR-148a-5p	novel_circ_0012484	-0.895629	0.00109057	TCONS_00066652	-0.878907	0.00180378
ssc-miR-148a-5p	novel_circ_0013764	-0.851494	0.00358272	TCONS_00066652	-0.878907	0.00180378
ssc-miR-148a-5p	novel_circ_0017130	-0.86391	0.00267314	TCONS_00066652	-0.878907	0.00180378
ssc-miR-148a-5p	novel_circ_0018218	-0.907076	0.000734649	TCONS_00066652	-0.878907	0.00180378
ssc-miR-148a-5p	novel_circ_0018513	-0.951678	7.78853e-05	TCONS_00066652	-0.878907	0.00180378
ssc-miR-148a-5p	novel_circ_0018656	-0.954331	6.40882e-05	TCONS_00066652	-0.878907	0.00180378
ssc-miR-148a-5p	novel_circ_0019682	-0.957	5.20451e-05	TCONS_00066652	-0.878907	0.00180378
ssc-miR-148a-5p	novel_circ_0020928	-0.959836	4.11048e-05	TCONS_00066652	-0.878907	0.00180378
ssc-miR-148a-5p	novel_circ_0022708	-0.941132	0.000153817	TCONS_00066652	-0.878907	0.00180378
ssc-miR-148b-5p	novel_circ_0001034	-0.922292	0.000398919	TCONS_00147033	-0.871064	0.00222902
ssc-miR-148b-5p	novel_circ_0001361	-0.892908	0.00119008	TCONS_00147033	-0.871064	0.00222902
ssc-miR-148b-5p	novel_circ_0003547	-0.853543	0.00341982	TCONS_00147033	-0.871064	0.00222902
ssc-miR-148b-5p	novel_circ_0004935	-0.922669	0.000392348	TCONS_00147033	-0.871064	0.00222902
ssc-miR-148b-5p	novel_circ_0008865	-0.851257	0.00360187	TCONS_00147033	-0.871064	0.00222902
ssc-miR-148b-5p	novel_circ_0010927	-0.856024	0.00322955	TCONS_00147033	-0.871064	0.00222902
ssc-miR-148b-5p	novel_circ_0013242	-0.916019	0.000520188	TCONS_00147033	-0.871064	0.00222902
ssc-miR-148b-5p	novel_circ_0017194	-0.85396	0.00338736	TCONS_00147033	-0.871064	0.00222902
ssc-miR-148b-5p	novel_circ_0018344	-0.910185	0.00065421	TCONS_00147033	-0.871064	0.00222902
ssc-miR-148b-5p	novel_circ_0019545	-0.876538	0.00192572	TCONS_00147033	-0.871064	0.00222902
ssc-miR-148b-5p	novel_circ_0020675	-0.897353	0.0010306	TCONS_00147033	-0.871064	0.00222902
ssc-miR-148b-5p	novel_circ_0021603	-0.921251	0.000417511	TCONS_00147033	-0.871064	0.00222902
ssc-miR-149	novel_circ_0001673	-0.897608	0.00102194	NM_214330.1	-0.862737	0.00275134
ssc-miR-149	novel_circ_0001673	-0.897608	0.00102194	XM_021099651.1	-0.867011	0.00247378
ssc-miR-149	novel_circ_0001673	-0.897608	0.00102194	XM_021099687.1	-0.924465	0.000362014
ssc-miR-149	novel_circ_0002866	-0.892093	0.00122107	NM_214330.1	-0.862737	0.00275134
ssc-miR-149	novel_circ_0002866	-0.892093	0.00122107	XM_021099651.1	-0.867011	0.00247378
ssc-miR-149	novel_circ_0002866	-0.892093	0.00122107	XM_021099687.1	-0.924465	0.000362014
ssc-miR-149	novel_circ_0005383	-0.859105	0.00300356	NM_214330.1	-0.862737	0.00275134
ssc-miR-149	novel_circ_0005383	-0.859105	0.00300356	XM_021099651.1	-0.867011	0.00247378
ssc-miR-149	novel_circ_0005383	-0.859105	0.00300356	XM_021099687.1	-0.924465	0.000362014
ssc-miR-149	novel_circ_0006420	-0.868881	0.00235863	NM_214330.1	-0.862737	0.00275134
ssc-miR-149	novel_circ_0006420	-0.868881	0.00235863	XM_021099651.1	-0.867011	0.00247378
ssc-miR-149	novel_circ_0006420	-0.868881	0.00235863	XM_021099687.1	-0.924465	0.000362014
ssc-miR-149	novel_circ_0010131	-0.889507	0.00132313	NM_214330.1	-0.862737	0.00275134
ssc-miR-149	novel_circ_0010131	-0.889507	0.00132313	XM_021099651.1	-0.867011	0.00247378
ssc-miR-149	novel_circ_0010131	-0.889507	0.00132313	XM_021099687.1	-0.924465	0.000362014
ssc-miR-149	novel_circ_0011386	-0.920431	0.000432571	NM_214330.1	-0.862737	0.00275134
ssc-miR-149	novel_circ_0011386	-0.920431	0.000432571	XM_021099651.1	-0.867011	0.00247378
ssc-miR-149	novel_circ_0011386	-0.920431	0.000432571	XM_021099687.1	-0.924465	0.000362014
ssc-miR-149	novel_circ_0013402	-0.911532	0.000621352	NM_214330.1	-0.862737	0.00275134
ssc-miR-149	novel_circ_0013402	-0.911532	0.000621352	XM_021099651.1	-0.867011	0.00247378
ssc-miR-149	novel_circ_0013402	-0.911532	0.000621352	XM_021099687.1	-0.924465	0.000362014
ssc-miR-149	novel_circ_0014855	-0.860139	0.00293016	NM_214330.1	-0.862737	0.00275134
ssc-miR-149	novel_circ_0014855	-0.860139	0.00293016	XM_021099651.1	-0.867011	0.00247378
ssc-miR-149	novel_circ_0014855	-0.860139	0.00293016	XM_021099687.1	-0.924465	0.000362014
ssc-miR-149	novel_circ_0016553	-0.881333	0.00168458	NM_214330.1	-0.862737	0.00275134
ssc-miR-149	novel_circ_0016553	-0.881333	0.00168458	XM_021099651.1	-0.867011	0.00247378
ssc-miR-149	novel_circ_0016553	-0.881333	0.00168458	XM_021099687.1	-0.924465	0.000362014
ssc-miR-149	novel_circ_0022180	-0.894919	0.00111596	NM_214330.1	-0.862737	0.00275134
ssc-miR-149	novel_circ_0022180	-0.894919	0.00111596	XM_021099651.1	-0.867011	0.00247378
ssc-miR-149	novel_circ_0022180	-0.894919	0.00111596	XM_021099687.1	-0.924465	0.000362014
ssc-miR-149	novel_circ_0025554	-0.877863	0.00185685	NM_214330.1	-0.862737	0.00275134
ssc-miR-149	novel_circ_0025554	-0.877863	0.00185685	XM_021099651.1	-0.867011	0.00247378
ssc-miR-149	novel_circ_0025554	-0.877863	0.00185685	XM_021099687.1	-0.924465	0.000362014
ssc-miR-15a	novel_circ_0000576	-0.85248	0.00350372	XM_001926510.7	-0.873748	0.00207648
ssc-miR-15a	novel_circ_0000576	-0.85248	0.00350372	XM_003480777.4	-0.859758	0.00295705
ssc-miR-15a	novel_circ_0000576	-0.85248	0.00350372	XM_005673642.3	-0.85464	0.00333476
ssc-miR-15a	novel_circ_0002591	-0.932577	0.000245218	XM_001926510.7	-0.873748	0.00207648
ssc-miR-15a	novel_circ_0002591	-0.932577	0.000245218	XM_003480777.4	-0.859758	0.00295705
ssc-miR-15a	novel_circ_0002591	-0.932577	0.000245218	XM_005673642.3	-0.85464	0.00333476
ssc-miR-15a	novel_circ_0003359	-0.856643	0.00318325	XM_001926510.7	-0.873748	0.00207648
ssc-miR-15a	novel_circ_0003359	-0.856643	0.00318325	XM_003480777.4	-0.859758	0.00295705
ssc-miR-15a	novel_circ_0003359	-0.856643	0.00318325	XM_005673642.3	-0.85464	0.00333476
ssc-miR-15a	novel_circ_0009251	-0.899329	0.000964729	XM_001926510.7	-0.873748	0.00207648
ssc-miR-15a	novel_circ_0009251	-0.899329	0.000964729	XM_003480777.4	-0.859758	0.00295705
ssc-miR-15a	novel_circ_0009251	-0.899329	0.000964729	XM_005673642.3	-0.85464	0.00333476
ssc-miR-15a	novel_circ_0009744	-0.920263	0.0004357	XM_001926510.7	-0.873748	0.00207648
ssc-miR-15a	novel_circ_0009744	-0.920263	0.0004357	XM_003480777.4	-0.859758	0.00295705
ssc-miR-15a	novel_circ_0009744	-0.920263	0.0004357	XM_005673642.3	-0.85464	0.00333476
ssc-miR-15a	novel_circ_0018694	-0.941418	0.000151257	XM_001926510.7	-0.873748	0.00207648
ssc-miR-15a	novel_circ_0018694	-0.941418	0.000151257	XM_003480777.4	-0.859758	0.00295705
ssc-miR-15a	novel_circ_0018694	-0.941418	0.000151257	XM_005673642.3	-0.85464	0.00333476
ssc-miR-16	novel_circ_0000576	-0.934505	0.000221962	TCONS_00007391	-0.932079	0.000251489
ssc-miR-16	novel_circ_0000576	-0.934505	0.000221962	TCONS_00091660	-0.887374	0.00141168
ssc-miR-16	novel_circ_0000576	-0.934505	0.000221962	XM_003127493.6	-0.927073	0.000320959
ssc-miR-16	novel_circ_0000576	-0.934505	0.000221962	XM_013989834.2	-0.911458	0.000623123
ssc-miR-16	novel_circ_0000576	-0.934505	0.000221962	XM_021065921.1	-0.948136	9.94176e-05
ssc-miR-16	novel_circ_0000576	-0.934505	0.000221962	XM_021070067.1	-0.930852	0.000267424
ssc-miR-16	novel_circ_0002591	-0.901956	0.000881789	TCONS_00007391	-0.932079	0.000251489
ssc-miR-16	novel_circ_0002591	-0.901956	0.000881789	TCONS_00091660	-0.887374	0.00141168
ssc-miR-16	novel_circ_0002591	-0.901956	0.000881789	XM_003127493.6	-0.927073	0.000320959
ssc-miR-16	novel_circ_0002591	-0.901956	0.000881789	XM_013989834.2	-0.911458	0.000623123
ssc-miR-16	novel_circ_0002591	-0.901956	0.000881789	XM_021065921.1	-0.948136	9.94176e-05
ssc-miR-16	novel_circ_0002591	-0.901956	0.000881789	XM_021070067.1	-0.930852	0.000267424
ssc-miR-16	novel_circ_0007595	-0.885152	0.00150816	TCONS_00007391	-0.932079	0.000251489
ssc-miR-16	novel_circ_0007595	-0.885152	0.00150816	TCONS_00091660	-0.887374	0.00141168
ssc-miR-16	novel_circ_0007595	-0.885152	0.00150816	XM_003127493.6	-0.927073	0.000320959
ssc-miR-16	novel_circ_0007595	-0.885152	0.00150816	XM_013989834.2	-0.911458	0.000623123
ssc-miR-16	novel_circ_0007595	-0.885152	0.00150816	XM_021065921.1	-0.948136	9.94176e-05
ssc-miR-16	novel_circ_0007595	-0.885152	0.00150816	XM_021070067.1	-0.930852	0.000267424
ssc-miR-16	novel_circ_0009251	-0.851771	0.00356041	TCONS_00007391	-0.932079	0.000251489
ssc-miR-16	novel_circ_0009251	-0.851771	0.00356041	TCONS_00091660	-0.887374	0.00141168
ssc-miR-16	novel_circ_0009251	-0.851771	0.00356041	XM_003127493.6	-0.927073	0.000320959
ssc-miR-16	novel_circ_0009251	-0.851771	0.00356041	XM_013989834.2	-0.911458	0.000623123
ssc-miR-16	novel_circ_0009251	-0.851771	0.00356041	XM_021065921.1	-0.948136	9.94176e-05
ssc-miR-16	novel_circ_0009251	-0.851771	0.00356041	XM_021070067.1	-0.930852	0.000267424
ssc-miR-16	novel_circ_0009744	-0.885521	0.00149184	TCONS_00007391	-0.932079	0.000251489
ssc-miR-16	novel_circ_0009744	-0.885521	0.00149184	TCONS_00091660	-0.887374	0.00141168
ssc-miR-16	novel_circ_0009744	-0.885521	0.00149184	XM_003127493.6	-0.927073	0.000320959
ssc-miR-16	novel_circ_0009744	-0.885521	0.00149184	XM_013989834.2	-0.911458	0.000623123
ssc-miR-16	novel_circ_0009744	-0.885521	0.00149184	XM_021065921.1	-0.948136	9.94176e-05
ssc-miR-16	novel_circ_0009744	-0.885521	0.00149184	XM_021070067.1	-0.930852	0.000267424
ssc-miR-16	novel_circ_0018175	-0.884827	0.00152266	TCONS_00007391	-0.932079	0.000251489
ssc-miR-16	novel_circ_0018175	-0.884827	0.00152266	TCONS_00091660	-0.887374	0.00141168
ssc-miR-16	novel_circ_0018175	-0.884827	0.00152266	XM_003127493.6	-0.927073	0.000320959
ssc-miR-16	novel_circ_0018175	-0.884827	0.00152266	XM_013989834.2	-0.911458	0.000623123
ssc-miR-16	novel_circ_0018175	-0.884827	0.00152266	XM_021065921.1	-0.948136	9.94176e-05
ssc-miR-16	novel_circ_0018175	-0.884827	0.00152266	XM_021070067.1	-0.930852	0.000267424
ssc-miR-16	novel_circ_0024648	-0.906977	0.000737325	TCONS_00007391	-0.932079	0.000251489
ssc-miR-16	novel_circ_0024648	-0.906977	0.000737325	TCONS_00091660	-0.887374	0.00141168
ssc-miR-16	novel_circ_0024648	-0.906977	0.000737325	XM_003127493.6	-0.927073	0.000320959
ssc-miR-16	novel_circ_0024648	-0.906977	0.000737325	XM_013989834.2	-0.911458	0.000623123
ssc-miR-16	novel_circ_0024648	-0.906977	0.000737325	XM_021065921.1	-0.948136	9.94176e-05
ssc-miR-16	novel_circ_0024648	-0.906977	0.000737325	XM_021070067.1	-0.930852	0.000267424
ssc-miR-16	novel_circ_0024654	-0.850259	0.00368345	TCONS_00007391	-0.932079	0.000251489
ssc-miR-16	novel_circ_0024654	-0.850259	0.00368345	TCONS_00091660	-0.887374	0.00141168
ssc-miR-16	novel_circ_0024654	-0.850259	0.00368345	XM_003127493.6	-0.927073	0.000320959
ssc-miR-16	novel_circ_0024654	-0.850259	0.00368345	XM_013989834.2	-0.911458	0.000623123
ssc-miR-16	novel_circ_0024654	-0.850259	0.00368345	XM_021065921.1	-0.948136	9.94176e-05
ssc-miR-16	novel_circ_0024654	-0.850259	0.00368345	XM_021070067.1	-0.930852	0.000267424
ssc-miR-17-3p	novel_circ_0002809	-0.861023	0.00286845	XM_003124697.4	-0.858258	0.00306453
ssc-miR-17-3p	novel_circ_0004965	-0.851366	0.00359307	XM_003124697.4	-0.858258	0.00306453
ssc-miR-17-3p	novel_circ_0006228	-0.885104	0.00151032	XM_003124697.4	-0.858258	0.00306453
ssc-miR-17-3p	novel_circ_0025664	-0.865042	0.00259914	XM_003124697.4	-0.858258	0.00306453
ssc-miR-194a-3p	novel_circ_0025673	-0.8613	0.00284931	XM_021089883.1	-0.895566	0.00109281
ssc-miR-194a-3p	novel_circ_0025673	-0.8613	0.00284931	XM_021099945.1	-0.901911	0.000883186
ssc-miR-195	novel_circ_0000576	-0.888985	0.00134445	NM_001131045.1	-0.927488	0.000314742
ssc-miR-195	novel_circ_0000576	-0.888985	0.00134445	NM_214332.1	-0.895384	0.00109928
ssc-miR-195	novel_circ_0000576	-0.888985	0.00134445	TCONS_00091660	-0.896975	0.00104357
ssc-miR-195	novel_circ_0000576	-0.888985	0.00134445	XM_001929089.4	-0.87596	0.00195629
ssc-miR-195	novel_circ_0000576	-0.888985	0.00134445	XM_001929593.5	-0.925179	0.000350422
ssc-miR-195	novel_circ_0000576	-0.888985	0.00134445	XM_003356289.4	-0.864647	0.00262483
ssc-miR-195	novel_circ_0000576	-0.888985	0.00134445	XM_021097559.1	-0.86674	0.0024908
ssc-miR-195	novel_circ_0002591	-0.900704	0.000920674	NM_001131045.1	-0.927488	0.000314742
ssc-miR-195	novel_circ_0002591	-0.900704	0.000920674	NM_214332.1	-0.895384	0.00109928
ssc-miR-195	novel_circ_0002591	-0.900704	0.000920674	TCONS_00091660	-0.896975	0.00104357
ssc-miR-195	novel_circ_0002591	-0.900704	0.000920674	XM_001929089.4	-0.87596	0.00195629
ssc-miR-195	novel_circ_0002591	-0.900704	0.000920674	XM_001929593.5	-0.925179	0.000350422
ssc-miR-195	novel_circ_0002591	-0.900704	0.000920674	XM_003356289.4	-0.864647	0.00262483
ssc-miR-195	novel_circ_0002591	-0.900704	0.000920674	XM_021097559.1	-0.86674	0.0024908
ssc-miR-195	novel_circ_0005080	-0.875576	0.00197679	NM_001131045.1	-0.927488	0.000314742
ssc-miR-195	novel_circ_0005080	-0.875576	0.00197679	NM_214332.1	-0.895384	0.00109928
ssc-miR-195	novel_circ_0005080	-0.875576	0.00197679	TCONS_00091660	-0.896975	0.00104357
ssc-miR-195	novel_circ_0005080	-0.875576	0.00197679	XM_001929089.4	-0.87596	0.00195629
ssc-miR-195	novel_circ_0005080	-0.875576	0.00197679	XM_001929593.5	-0.925179	0.000350422
ssc-miR-195	novel_circ_0005080	-0.875576	0.00197679	XM_003356289.4	-0.864647	0.00262483
ssc-miR-195	novel_circ_0005080	-0.875576	0.00197679	XM_021097559.1	-0.86674	0.0024908
ssc-miR-195	novel_circ_0007595	-0.908134	0.000706543	NM_001131045.1	-0.927488	0.000314742
ssc-miR-195	novel_circ_0007595	-0.908134	0.000706543	NM_214332.1	-0.895384	0.00109928
ssc-miR-195	novel_circ_0007595	-0.908134	0.000706543	TCONS_00091660	-0.896975	0.00104357
ssc-miR-195	novel_circ_0007595	-0.908134	0.000706543	XM_001929089.4	-0.87596	0.00195629
ssc-miR-195	novel_circ_0007595	-0.908134	0.000706543	XM_001929593.5	-0.925179	0.000350422
ssc-miR-195	novel_circ_0007595	-0.908134	0.000706543	XM_003356289.4	-0.864647	0.00262483
ssc-miR-195	novel_circ_0007595	-0.908134	0.000706543	XM_021097559.1	-0.86674	0.0024908
ssc-miR-195	novel_circ_0009251	-0.952568	7.3047e-05	NM_001131045.1	-0.927488	0.000314742
ssc-miR-195	novel_circ_0009251	-0.952568	7.3047e-05	NM_214332.1	-0.895384	0.00109928
ssc-miR-195	novel_circ_0009251	-0.952568	7.3047e-05	TCONS_00091660	-0.896975	0.00104357
ssc-miR-195	novel_circ_0009251	-0.952568	7.3047e-05	XM_001929089.4	-0.87596	0.00195629
ssc-miR-195	novel_circ_0009251	-0.952568	7.3047e-05	XM_001929593.5	-0.925179	0.000350422
ssc-miR-195	novel_circ_0009251	-0.952568	7.3047e-05	XM_003356289.4	-0.864647	0.00262483
ssc-miR-195	novel_circ_0009251	-0.952568	7.3047e-05	XM_021097559.1	-0.86674	0.0024908
ssc-miR-195	novel_circ_0009744	-0.901424	0.000898178	NM_001131045.1	-0.927488	0.000314742
ssc-miR-195	novel_circ_0009744	-0.901424	0.000898178	NM_214332.1	-0.895384	0.00109928
ssc-miR-195	novel_circ_0009744	-0.901424	0.000898178	TCONS_00091660	-0.896975	0.00104357
ssc-miR-195	novel_circ_0009744	-0.901424	0.000898178	XM_001929089.4	-0.87596	0.00195629
ssc-miR-195	novel_circ_0009744	-0.901424	0.000898178	XM_001929593.5	-0.925179	0.000350422
ssc-miR-195	novel_circ_0009744	-0.901424	0.000898178	XM_003356289.4	-0.864647	0.00262483
ssc-miR-195	novel_circ_0009744	-0.901424	0.000898178	XM_021097559.1	-0.86674	0.0024908
ssc-miR-195	novel_circ_0010008	-0.875804	0.00196463	NM_001131045.1	-0.927488	0.000314742
ssc-miR-195	novel_circ_0010008	-0.875804	0.00196463	NM_214332.1	-0.895384	0.00109928
ssc-miR-195	novel_circ_0010008	-0.875804	0.00196463	TCONS_00091660	-0.896975	0.00104357
ssc-miR-195	novel_circ_0010008	-0.875804	0.00196463	XM_001929089.4	-0.87596	0.00195629
ssc-miR-195	novel_circ_0010008	-0.875804	0.00196463	XM_001929593.5	-0.925179	0.000350422
ssc-miR-195	novel_circ_0010008	-0.875804	0.00196463	XM_003356289.4	-0.864647	0.00262483
ssc-miR-195	novel_circ_0010008	-0.875804	0.00196463	XM_021097559.1	-0.86674	0.0024908
ssc-miR-195	novel_circ_0018694	-0.86717	0.00246387	NM_001131045.1	-0.927488	0.000314742
ssc-miR-195	novel_circ_0018694	-0.86717	0.00246387	NM_214332.1	-0.895384	0.00109928
ssc-miR-195	novel_circ_0018694	-0.86717	0.00246387	TCONS_00091660	-0.896975	0.00104357
ssc-miR-195	novel_circ_0018694	-0.86717	0.00246387	XM_001929089.4	-0.87596	0.00195629
ssc-miR-195	novel_circ_0018694	-0.86717	0.00246387	XM_001929593.5	-0.925179	0.000350422
ssc-miR-195	novel_circ_0018694	-0.86717	0.00246387	XM_003356289.4	-0.864647	0.00262483
ssc-miR-195	novel_circ_0018694	-0.86717	0.00246387	XM_021097559.1	-0.86674	0.0024908
ssc-miR-195	novel_circ_0018843	-0.869069	0.0023473	NM_001131045.1	-0.927488	0.000314742
ssc-miR-195	novel_circ_0018843	-0.869069	0.0023473	NM_214332.1	-0.895384	0.00109928
ssc-miR-195	novel_circ_0018843	-0.869069	0.0023473	TCONS_00091660	-0.896975	0.00104357
ssc-miR-195	novel_circ_0018843	-0.869069	0.0023473	XM_001929089.4	-0.87596	0.00195629
ssc-miR-195	novel_circ_0018843	-0.869069	0.0023473	XM_001929593.5	-0.925179	0.000350422
ssc-miR-195	novel_circ_0018843	-0.869069	0.0023473	XM_003356289.4	-0.864647	0.00262483
ssc-miR-195	novel_circ_0018843	-0.869069	0.0023473	XM_021097559.1	-0.86674	0.0024908
ssc-miR-195	novel_circ_0020004	-0.864996	0.00260208	NM_001131045.1	-0.927488	0.000314742
ssc-miR-195	novel_circ_0020004	-0.864996	0.00260208	NM_214332.1	-0.895384	0.00109928
ssc-miR-195	novel_circ_0020004	-0.864996	0.00260208	TCONS_00091660	-0.896975	0.00104357
ssc-miR-195	novel_circ_0020004	-0.864996	0.00260208	XM_001929089.4	-0.87596	0.00195629
ssc-miR-195	novel_circ_0020004	-0.864996	0.00260208	XM_001929593.5	-0.925179	0.000350422
ssc-miR-195	novel_circ_0020004	-0.864996	0.00260208	XM_003356289.4	-0.864647	0.00262483
ssc-miR-195	novel_circ_0020004	-0.864996	0.00260208	XM_021097559.1	-0.86674	0.0024908
ssc-miR-195	novel_circ_0020932	-0.852479	0.00350378	NM_001131045.1	-0.927488	0.000314742
ssc-miR-195	novel_circ_0020932	-0.852479	0.00350378	NM_214332.1	-0.895384	0.00109928
ssc-miR-195	novel_circ_0020932	-0.852479	0.00350378	TCONS_00091660	-0.896975	0.00104357
ssc-miR-195	novel_circ_0020932	-0.852479	0.00350378	XM_001929089.4	-0.87596	0.00195629
ssc-miR-195	novel_circ_0020932	-0.852479	0.00350378	XM_001929593.5	-0.925179	0.000350422
ssc-miR-195	novel_circ_0020932	-0.852479	0.00350378	XM_003356289.4	-0.864647	0.00262483
ssc-miR-195	novel_circ_0020932	-0.852479	0.00350378	XM_021097559.1	-0.86674	0.0024908
ssc-miR-195	novel_circ_0024648	-0.889487	0.00132397	NM_001131045.1	-0.927488	0.000314742
ssc-miR-195	novel_circ_0024648	-0.889487	0.00132397	NM_214332.1	-0.895384	0.00109928
ssc-miR-195	novel_circ_0024648	-0.889487	0.00132397	TCONS_00091660	-0.896975	0.00104357
ssc-miR-195	novel_circ_0024648	-0.889487	0.00132397	XM_001929089.4	-0.87596	0.00195629
ssc-miR-195	novel_circ_0024648	-0.889487	0.00132397	XM_001929593.5	-0.925179	0.000350422
ssc-miR-195	novel_circ_0024648	-0.889487	0.00132397	XM_003356289.4	-0.864647	0.00262483
ssc-miR-195	novel_circ_0024648	-0.889487	0.00132397	XM_021097559.1	-0.86674	0.0024908
ssc-miR-195	novel_circ_0024654	-0.881414	0.00168069	NM_001131045.1	-0.927488	0.000314742
ssc-miR-195	novel_circ_0024654	-0.881414	0.00168069	NM_214332.1	-0.895384	0.00109928
ssc-miR-195	novel_circ_0024654	-0.881414	0.00168069	TCONS_00091660	-0.896975	0.00104357
ssc-miR-195	novel_circ_0024654	-0.881414	0.00168069	XM_001929089.4	-0.87596	0.00195629
ssc-miR-195	novel_circ_0024654	-0.881414	0.00168069	XM_001929593.5	-0.925179	0.000350422
ssc-miR-195	novel_circ_0024654	-0.881414	0.00168069	XM_003356289.4	-0.864647	0.00262483
ssc-miR-195	novel_circ_0024654	-0.881414	0.00168069	XM_021097559.1	-0.86674	0.0024908
ssc-miR-195	novel_circ_0025853	-0.867622	0.00243575	NM_001131045.1	-0.927488	0.000314742
ssc-miR-195	novel_circ_0025853	-0.867622	0.00243575	NM_214332.1	-0.895384	0.00109928
ssc-miR-195	novel_circ_0025853	-0.867622	0.00243575	TCONS_00091660	-0.896975	0.00104357
ssc-miR-195	novel_circ_0025853	-0.867622	0.00243575	XM_001929089.4	-0.87596	0.00195629
ssc-miR-195	novel_circ_0025853	-0.867622	0.00243575	XM_001929593.5	-0.925179	0.000350422
ssc-miR-195	novel_circ_0025853	-0.867622	0.00243575	XM_003356289.4	-0.864647	0.00262483
ssc-miR-195	novel_circ_0025853	-0.867622	0.00243575	XM_021097559.1	-0.86674	0.0024908
ssc-miR-214-3p	novel_circ_0002467	-0.864856	0.00261119	XM_021074487.1	-0.857449	0.00312358
ssc-miR-214-3p	novel_circ_0004213	-0.931095	0.000264218	XM_021074487.1	-0.857449	0.00312358
ssc-miR-214-3p	novel_circ_0008236	-0.860112	0.00293209	XM_021074487.1	-0.857449	0.00312358
ssc-miR-214-3p	novel_circ_0009017	-0.913179	0.000582743	XM_021074487.1	-0.857449	0.00312358
ssc-miR-214-3p	novel_circ_0011937	-0.860815	0.0028829	XM_021074487.1	-0.857449	0.00312358
ssc-miR-214-3p	novel_circ_0013195	-0.898775	0.00098292	XM_021074487.1	-0.857449	0.00312358
ssc-miR-214-3p	novel_circ_0018158	-0.906759	0.000743221	XM_021074487.1	-0.857449	0.00312358
ssc-miR-214-3p	novel_circ_0020592	-0.864236	0.0026517	XM_021074487.1	-0.857449	0.00312358
ssc-miR-214-3p	novel_circ_0021440	-0.872329	0.0021562	XM_021074487.1	-0.857449	0.00312358
ssc-miR-214-3p	novel_circ_0022180	-0.854486	0.00334661	XM_021074487.1	-0.857449	0.00312358
ssc-miR-214-3p	novel_circ_0022267	-0.853371	0.00343332	XM_021074487.1	-0.857449	0.00312358
ssc-miR-214-3p	novel_circ_0024961	-0.852005	0.00354165	XM_021074487.1	-0.857449	0.00312358
ssc-miR-214-5p	novel_circ_0001788	-0.919681	0.000446671	XM_003127371.5	-0.859396	0.00298274
ssc-miR-214-5p	novel_circ_0001957	-0.858069	0.0030783	XM_003127371.5	-0.859396	0.00298274
ssc-miR-214-5p	novel_circ_0002182	-0.850896	0.00363123	XM_003127371.5	-0.859396	0.00298274
ssc-miR-214-5p	novel_circ_0009450	-0.873018	0.00211721	XM_003127371.5	-0.859396	0.00298274
ssc-miR-214-5p	novel_circ_0009453	-0.953339	6.90267e-05	XM_003127371.5	-0.859396	0.00298274
ssc-miR-214-5p	novel_circ_0011039	-0.911368	0.000625275	XM_003127371.5	-0.859396	0.00298274
ssc-miR-214-5p	novel_circ_0019730	-0.855838	0.00324359	XM_003127371.5	-0.859396	0.00298274
ssc-miR-214-5p	novel_circ_0021124	-0.869319	0.00233226	XM_003127371.5	-0.859396	0.00298274
ssc-miR-214-5p	novel_circ_0021399	-0.894046	0.00114774	XM_003127371.5	-0.859396	0.00298274
ssc-miR-22-3p	novel_circ_0002405	-0.861653	0.002825	NM_001123101.2	-0.852317	0.00351668
ssc-miR-22-3p	novel_circ_0002405	-0.861653	0.002825	XM_001927087.7	-0.87036	0.00227028
ssc-miR-22-3p	novel_circ_0002405	-0.861653	0.002825	XM_021081237.1	-0.884055	0.00155749
ssc-miR-22-3p	novel_circ_0002405	-0.861653	0.002825	XM_021101795.1	-0.888578	0.00136122
ssc-miR-22-3p	novel_circ_0006734	-0.85766	0.00310816	NM_001123101.2	-0.852317	0.00351668
ssc-miR-22-3p	novel_circ_0006734	-0.85766	0.00310816	XM_001927087.7	-0.87036	0.00227028
ssc-miR-22-3p	novel_circ_0006734	-0.85766	0.00310816	XM_021081237.1	-0.884055	0.00155749
ssc-miR-22-3p	novel_circ_0006734	-0.85766	0.00310816	XM_021101795.1	-0.888578	0.00136122
ssc-miR-22-3p	novel_circ_0014140	-0.863251	0.00271689	NM_001123101.2	-0.852317	0.00351668
ssc-miR-22-3p	novel_circ_0014140	-0.863251	0.00271689	XM_001927087.7	-0.87036	0.00227028
ssc-miR-22-3p	novel_circ_0014140	-0.863251	0.00271689	XM_021081237.1	-0.884055	0.00155749
ssc-miR-22-3p	novel_circ_0014140	-0.863251	0.00271689	XM_021101795.1	-0.888578	0.00136122
ssc-miR-22-3p	novel_circ_0024105	-0.876587	0.00192313	NM_001123101.2	-0.852317	0.00351668
ssc-miR-22-3p	novel_circ_0024105	-0.876587	0.00192313	XM_001927087.7	-0.87036	0.00227028
ssc-miR-22-3p	novel_circ_0024105	-0.876587	0.00192313	XM_021081237.1	-0.884055	0.00155749
ssc-miR-22-3p	novel_circ_0024105	-0.876587	0.00192313	XM_021101795.1	-0.888578	0.00136122
ssc-miR-22-5p	novel_circ_0000668	-0.865738	0.00255434	XM_001927568.5	-0.850058	0.00370001
ssc-miR-22-5p	novel_circ_0000668	-0.865738	0.00255434	XM_021084872.1	-0.89567	0.00108913
ssc-miR-22-5p	novel_circ_0000668	-0.865738	0.00255434	XM_021086751.1	-0.880449	0.00172738
ssc-miR-22-5p	novel_circ_0000668	-0.865738	0.00255434	XM_021092145.1	-0.912956	0.000587883
ssc-miR-22-5p	novel_circ_0001311	-0.922462	0.000395941	XM_001927568.5	-0.850058	0.00370001
ssc-miR-22-5p	novel_circ_0001311	-0.922462	0.000395941	XM_021084872.1	-0.89567	0.00108913
ssc-miR-22-5p	novel_circ_0001311	-0.922462	0.000395941	XM_021086751.1	-0.880449	0.00172738
ssc-miR-22-5p	novel_circ_0001311	-0.922462	0.000395941	XM_021092145.1	-0.912956	0.000587883
ssc-miR-22-5p	novel_circ_0002109	-0.873794	0.0020739	XM_001927568.5	-0.850058	0.00370001
ssc-miR-22-5p	novel_circ_0002109	-0.873794	0.0020739	XM_021084872.1	-0.89567	0.00108913
ssc-miR-22-5p	novel_circ_0002109	-0.873794	0.0020739	XM_021086751.1	-0.880449	0.00172738
ssc-miR-22-5p	novel_circ_0002109	-0.873794	0.0020739	XM_021092145.1	-0.912956	0.000587883
ssc-miR-22-5p	novel_circ_0003477	-0.925445	0.000346171	XM_001927568.5	-0.850058	0.00370001
ssc-miR-22-5p	novel_circ_0003477	-0.925445	0.000346171	XM_021084872.1	-0.89567	0.00108913
ssc-miR-22-5p	novel_circ_0003477	-0.925445	0.000346171	XM_021086751.1	-0.880449	0.00172738
ssc-miR-22-5p	novel_circ_0003477	-0.925445	0.000346171	XM_021092145.1	-0.912956	0.000587883
ssc-miR-22-5p	novel_circ_0004194	-0.888451	0.00136649	XM_001927568.5	-0.850058	0.00370001
ssc-miR-22-5p	novel_circ_0004194	-0.888451	0.00136649	XM_021084872.1	-0.89567	0.00108913
ssc-miR-22-5p	novel_circ_0004194	-0.888451	0.00136649	XM_021086751.1	-0.880449	0.00172738
ssc-miR-22-5p	novel_circ_0004194	-0.888451	0.00136649	XM_021092145.1	-0.912956	0.000587883
ssc-miR-22-5p	novel_circ_0005144	-0.874587	0.0020303	XM_001927568.5	-0.850058	0.00370001
ssc-miR-22-5p	novel_circ_0005144	-0.874587	0.0020303	XM_021084872.1	-0.89567	0.00108913
ssc-miR-22-5p	novel_circ_0005144	-0.874587	0.0020303	XM_021086751.1	-0.880449	0.00172738
ssc-miR-22-5p	novel_circ_0005144	-0.874587	0.0020303	XM_021092145.1	-0.912956	0.000587883
ssc-miR-22-5p	novel_circ_0005679	-0.898913	0.000978374	XM_001927568.5	-0.850058	0.00370001
ssc-miR-22-5p	novel_circ_0005679	-0.898913	0.000978374	XM_021084872.1	-0.89567	0.00108913
ssc-miR-22-5p	novel_circ_0005679	-0.898913	0.000978374	XM_021086751.1	-0.880449	0.00172738
ssc-miR-22-5p	novel_circ_0005679	-0.898913	0.000978374	XM_021092145.1	-0.912956	0.000587883
ssc-miR-22-5p	novel_circ_0007762	-0.948583	9.64929e-05	XM_001927568.5	-0.850058	0.00370001
ssc-miR-22-5p	novel_circ_0007762	-0.948583	9.64929e-05	XM_021084872.1	-0.89567	0.00108913
ssc-miR-22-5p	novel_circ_0007762	-0.948583	9.64929e-05	XM_021086751.1	-0.880449	0.00172738
ssc-miR-22-5p	novel_circ_0007762	-0.948583	9.64929e-05	XM_021092145.1	-0.912956	0.000587883
ssc-miR-22-5p	novel_circ_0009054	-0.957364	5.05365e-05	XM_001927568.5	-0.850058	0.00370001
ssc-miR-22-5p	novel_circ_0009054	-0.957364	5.05365e-05	XM_021084872.1	-0.89567	0.00108913
ssc-miR-22-5p	novel_circ_0009054	-0.957364	5.05365e-05	XM_021086751.1	-0.880449	0.00172738
ssc-miR-22-5p	novel_circ_0009054	-0.957364	5.05365e-05	XM_021092145.1	-0.912956	0.000587883
ssc-miR-22-5p	novel_circ_0012840	-0.878646	0.00181693	XM_001927568.5	-0.850058	0.00370001
ssc-miR-22-5p	novel_circ_0012840	-0.878646	0.00181693	XM_021084872.1	-0.89567	0.00108913
ssc-miR-22-5p	novel_circ_0012840	-0.878646	0.00181693	XM_021086751.1	-0.880449	0.00172738
ssc-miR-22-5p	novel_circ_0012840	-0.878646	0.00181693	XM_021092145.1	-0.912956	0.000587883
ssc-miR-22-5p	novel_circ_0013199	-0.897697	0.00101891	XM_001927568.5	-0.850058	0.00370001
ssc-miR-22-5p	novel_circ_0013199	-0.897697	0.00101891	XM_021084872.1	-0.89567	0.00108913
ssc-miR-22-5p	novel_circ_0013199	-0.897697	0.00101891	XM_021086751.1	-0.880449	0.00172738
ssc-miR-22-5p	novel_circ_0013199	-0.897697	0.00101891	XM_021092145.1	-0.912956	0.000587883
ssc-miR-22-5p	novel_circ_0014513	-0.850711	0.00364635	XM_001927568.5	-0.850058	0.00370001
ssc-miR-22-5p	novel_circ_0014513	-0.850711	0.00364635	XM_021084872.1	-0.89567	0.00108913
ssc-miR-22-5p	novel_circ_0014513	-0.850711	0.00364635	XM_021086751.1	-0.880449	0.00172738
ssc-miR-22-5p	novel_circ_0014513	-0.850711	0.00364635	XM_021092145.1	-0.912956	0.000587883
ssc-miR-22-5p	novel_circ_0015729	-0.850979	0.00362451	XM_001927568.5	-0.850058	0.00370001
ssc-miR-22-5p	novel_circ_0015729	-0.850979	0.00362451	XM_021084872.1	-0.89567	0.00108913
ssc-miR-22-5p	novel_circ_0015729	-0.850979	0.00362451	XM_021086751.1	-0.880449	0.00172738
ssc-miR-22-5p	novel_circ_0015729	-0.850979	0.00362451	XM_021092145.1	-0.912956	0.000587883
ssc-miR-22-5p	novel_circ_0015731	-0.853301	0.00343879	XM_001927568.5	-0.850058	0.00370001
ssc-miR-22-5p	novel_circ_0015731	-0.853301	0.00343879	XM_021084872.1	-0.89567	0.00108913
ssc-miR-22-5p	novel_circ_0015731	-0.853301	0.00343879	XM_021086751.1	-0.880449	0.00172738
ssc-miR-22-5p	novel_circ_0015731	-0.853301	0.00343879	XM_021092145.1	-0.912956	0.000587883
ssc-miR-22-5p	novel_circ_0015737	-0.917034	0.000499031	XM_001927568.5	-0.850058	0.00370001
ssc-miR-22-5p	novel_circ_0015737	-0.917034	0.000499031	XM_021084872.1	-0.89567	0.00108913
ssc-miR-22-5p	novel_circ_0015737	-0.917034	0.000499031	XM_021086751.1	-0.880449	0.00172738
ssc-miR-22-5p	novel_circ_0015737	-0.917034	0.000499031	XM_021092145.1	-0.912956	0.000587883
ssc-miR-22-5p	novel_circ_0017713	-0.876834	0.00191019	XM_001927568.5	-0.850058	0.00370001
ssc-miR-22-5p	novel_circ_0017713	-0.876834	0.00191019	XM_021084872.1	-0.89567	0.00108913
ssc-miR-22-5p	novel_circ_0017713	-0.876834	0.00191019	XM_021086751.1	-0.880449	0.00172738
ssc-miR-22-5p	novel_circ_0017713	-0.876834	0.00191019	XM_021092145.1	-0.912956	0.000587883
ssc-miR-22-5p	novel_circ_0018030	-0.854857	0.00331814	XM_001927568.5	-0.850058	0.00370001
ssc-miR-22-5p	novel_circ_0018030	-0.854857	0.00331814	XM_021084872.1	-0.89567	0.00108913
ssc-miR-22-5p	novel_circ_0018030	-0.854857	0.00331814	XM_021086751.1	-0.880449	0.00172738
ssc-miR-22-5p	novel_circ_0018030	-0.854857	0.00331814	XM_021092145.1	-0.912956	0.000587883
ssc-miR-22-5p	novel_circ_0021637	-0.909507	0.000671205	XM_001927568.5	-0.850058	0.00370001
ssc-miR-22-5p	novel_circ_0021637	-0.909507	0.000671205	XM_021084872.1	-0.89567	0.00108913
ssc-miR-22-5p	novel_circ_0021637	-0.909507	0.000671205	XM_021086751.1	-0.880449	0.00172738
ssc-miR-22-5p	novel_circ_0021637	-0.909507	0.000671205	XM_021092145.1	-0.912956	0.000587883
ssc-miR-22-5p	novel_circ_0021708	-0.862685	0.00275484	XM_001927568.5	-0.850058	0.00370001
ssc-miR-22-5p	novel_circ_0021708	-0.862685	0.00275484	XM_021084872.1	-0.89567	0.00108913
ssc-miR-22-5p	novel_circ_0021708	-0.862685	0.00275484	XM_021086751.1	-0.880449	0.00172738
ssc-miR-22-5p	novel_circ_0021708	-0.862685	0.00275484	XM_021092145.1	-0.912956	0.000587883
ssc-miR-22-5p	novel_circ_0021729	-0.943895	0.000130347	XM_001927568.5	-0.850058	0.00370001
ssc-miR-22-5p	novel_circ_0021729	-0.943895	0.000130347	XM_021084872.1	-0.89567	0.00108913
ssc-miR-22-5p	novel_circ_0021729	-0.943895	0.000130347	XM_021086751.1	-0.880449	0.00172738
ssc-miR-22-5p	novel_circ_0021729	-0.943895	0.000130347	XM_021092145.1	-0.912956	0.000587883
ssc-miR-22-5p	novel_circ_0022193	-0.913969	0.000564846	XM_001927568.5	-0.850058	0.00370001
ssc-miR-22-5p	novel_circ_0022193	-0.913969	0.000564846	XM_021084872.1	-0.89567	0.00108913
ssc-miR-22-5p	novel_circ_0022193	-0.913969	0.000564846	XM_021086751.1	-0.880449	0.00172738
ssc-miR-22-5p	novel_circ_0022193	-0.913969	0.000564846	XM_021092145.1	-0.912956	0.000587883
ssc-miR-22-5p	novel_circ_0024654	-0.868354	0.00239071	XM_001927568.5	-0.850058	0.00370001
ssc-miR-22-5p	novel_circ_0024654	-0.868354	0.00239071	XM_021084872.1	-0.89567	0.00108913
ssc-miR-22-5p	novel_circ_0024654	-0.868354	0.00239071	XM_021086751.1	-0.880449	0.00172738
ssc-miR-22-5p	novel_circ_0024654	-0.868354	0.00239071	XM_021092145.1	-0.912956	0.000587883
ssc-miR-22-5p	novel_circ_0025947	-0.868027	0.00241075	XM_001927568.5	-0.850058	0.00370001
ssc-miR-22-5p	novel_circ_0025947	-0.868027	0.00241075	XM_021084872.1	-0.89567	0.00108913
ssc-miR-22-5p	novel_circ_0025947	-0.868027	0.00241075	XM_021086751.1	-0.880449	0.00172738
ssc-miR-22-5p	novel_circ_0025947	-0.868027	0.00241075	XM_021092145.1	-0.912956	0.000587883
ssc-miR-2320-3p	novel_circ_0001055	-0.859447	0.00297911	XM_021090756.1	-0.920703	0.000427534
ssc-miR-2320-3p	novel_circ_0004044	-0.857932	0.00308825	XM_021090756.1	-0.920703	0.000427534
ssc-miR-2320-3p	novel_circ_0004213	-0.86858	0.00237695	XM_021090756.1	-0.920703	0.000427534
ssc-miR-2320-3p	novel_circ_0007098	-0.957603	4.95652e-05	XM_021090756.1	-0.920703	0.000427534
ssc-miR-2320-3p	novel_circ_0008907	-0.884746	0.0015263	XM_021090756.1	-0.920703	0.000427534
ssc-miR-2320-3p	novel_circ_0016165	-0.858206	0.00306829	XM_021090756.1	-0.920703	0.000427534
ssc-miR-2320-3p	novel_circ_0023243	-0.871095	0.00222723	XM_021090756.1	-0.920703	0.000427534
ssc-miR-2320-3p	novel_circ_0024600	-0.871238	0.0022189	XM_021090756.1	-0.920703	0.000427534
ssc-miR-2320-3p	novel_circ_0024961	-0.910902	0.000636557	XM_021090756.1	-0.920703	0.000427534
ssc-miR-2320-3p	novel_circ_0025688	-0.856005	0.00323102	XM_021090756.1	-0.920703	0.000427534
ssc-miR-2320-3p	novel_circ_0025689	-0.885273	0.00150283	XM_021090756.1	-0.920703	0.000427534
ssc-miR-2411	novel_circ_0021247	-0.903937	0.000822642	XM_001929069.5	-0.880339	0.00173273
ssc-miR-24-3p	novel_circ_0008163	-0.870802	0.00224428	XM_003127737.5	-0.874045	0.00206002
ssc-miR-24-3p	novel_circ_0019569	-0.924914	0.000354693	XM_003127737.5	-0.874045	0.00206002
ssc-miR-26a	novel_circ_0013142	-0.865572	0.00256495	TCONS_00147037	-0.866026	0.00253594
ssc-miR-27a	novel_circ_0001933	-0.858356	0.00305746	NM_214330.1	-0.877113	0.00189558
ssc-miR-27a	novel_circ_0006524	-0.900553	0.000925439	NM_214330.1	-0.877113	0.00189558
ssc-miR-27a	novel_circ_0010042	-0.901143	0.000906903	NM_214330.1	-0.877113	0.00189558
ssc-miR-27a	novel_circ_0010043	-0.853389	0.0034319	NM_214330.1	-0.877113	0.00189558
ssc-miR-27a	novel_circ_0010764	-0.876566	0.00192423	NM_214330.1	-0.877113	0.00189558
ssc-miR-27a	novel_circ_0017286	-0.890579	0.00128016	NM_214330.1	-0.877113	0.00189558
ssc-miR-27a	novel_circ_0022006	-0.886219	0.00146127	NM_214330.1	-0.877113	0.00189558
ssc-miR-27a	novel_circ_0022008	-0.925713	0.000341928	NM_214330.1	-0.877113	0.00189558
ssc-miR-27a	novel_circ_0022697	-0.871614	0.00219714	NM_214330.1	-0.877113	0.00189558
ssc-miR-296-3p	novel_circ_0000682	-0.886669	0.0014418	XM_001928708.6	-0.882825	0.00161405
ssc-miR-296-3p	novel_circ_0000682	-0.886669	0.0014418	XM_021090061.1	-0.871536	0.00220165
ssc-miR-296-3p	novel_circ_0000682	-0.886669	0.0014418	XM_021090756.1	-0.930125	0.000277199
ssc-miR-296-3p	novel_circ_0000682	-0.886669	0.0014418	XM_021097212.1	-0.858325	0.00305971
ssc-miR-296-3p	novel_circ_0001783	-0.882887	0.00161115	XM_001928708.6	-0.882825	0.00161405
ssc-miR-296-3p	novel_circ_0001783	-0.882887	0.00161115	XM_021090061.1	-0.871536	0.00220165
ssc-miR-296-3p	novel_circ_0001783	-0.882887	0.00161115	XM_021090756.1	-0.930125	0.000277199
ssc-miR-296-3p	novel_circ_0001783	-0.882887	0.00161115	XM_021097212.1	-0.858325	0.00305971
ssc-miR-296-3p	novel_circ_0001788	-0.90884	0.000688219	XM_001928708.6	-0.882825	0.00161405
ssc-miR-296-3p	novel_circ_0001788	-0.90884	0.000688219	XM_021090061.1	-0.871536	0.00220165
ssc-miR-296-3p	novel_circ_0001788	-0.90884	0.000688219	XM_021090756.1	-0.930125	0.000277199
ssc-miR-296-3p	novel_circ_0001788	-0.90884	0.000688219	XM_021097212.1	-0.858325	0.00305971
ssc-miR-296-3p	novel_circ_0017130	-0.868524	0.00238037	XM_001928708.6	-0.882825	0.00161405
ssc-miR-296-3p	novel_circ_0017130	-0.868524	0.00238037	XM_021090061.1	-0.871536	0.00220165
ssc-miR-296-3p	novel_circ_0017130	-0.868524	0.00238037	XM_021090756.1	-0.930125	0.000277199
ssc-miR-296-3p	novel_circ_0017130	-0.868524	0.00238037	XM_021097212.1	-0.858325	0.00305971
ssc-miR-296-3p	novel_circ_0021870	-0.855491	0.00326978	XM_001928708.6	-0.882825	0.00161405
ssc-miR-296-3p	novel_circ_0021870	-0.855491	0.00326978	XM_021090061.1	-0.871536	0.00220165
ssc-miR-296-3p	novel_circ_0021870	-0.855491	0.00326978	XM_021090756.1	-0.930125	0.000277199
ssc-miR-296-3p	novel_circ_0021870	-0.855491	0.00326978	XM_021097212.1	-0.858325	0.00305971
ssc-miR-29a-3p	novel_circ_0001402	-0.865666	0.00255895	TCONS_00098070	-0.867051	0.00247127
ssc-miR-29a-3p	novel_circ_0002699	-0.851885	0.00355121	TCONS_00098070	-0.867051	0.00247127
ssc-miR-29c	novel_circ_0002699	-0.888085	0.00138173	TCONS_00098070	-0.883644	0.00157621
ssc-miR-29c	novel_circ_0002699	-0.888085	0.00138173	XM_003127264.5	-0.863975	0.00266885
ssc-miR-29c	novel_circ_0011027	-0.941964	0.000146455	TCONS_00098070	-0.883644	0.00157621
ssc-miR-29c	novel_circ_0011027	-0.941964	0.000146455	XM_003127264.5	-0.863975	0.00266885
ssc-miR-29c	novel_circ_0025195	-0.886889	0.00143236	TCONS_00098070	-0.883644	0.00157621
ssc-miR-29c	novel_circ_0025195	-0.886889	0.00143236	XM_003127264.5	-0.863975	0.00266885
ssc-miR-30b-5p	novel_circ_0006283	-0.90278	0.000856838	TCONS_00090373	-0.893414	0.00117111
ssc-miR-30b-5p	novel_circ_0006283	-0.90278	0.000856838	TCONS_00123350	-0.888083	0.00138182
ssc-miR-30b-5p	novel_circ_0006283	-0.90278	0.000856838	XM_005654484.2	-0.86407	0.00266258
ssc-miR-30b-5p	novel_circ_0011636	-0.872953	0.00212085	TCONS_00090373	-0.893414	0.00117111
ssc-miR-30b-5p	novel_circ_0011636	-0.872953	0.00212085	TCONS_00123350	-0.888083	0.00138182
ssc-miR-30b-5p	novel_circ_0011636	-0.872953	0.00212085	XM_005654484.2	-0.86407	0.00266258
ssc-miR-30b-5p	novel_circ_0013010	-0.863502	0.00270017	TCONS_00090373	-0.893414	0.00117111
ssc-miR-30b-5p	novel_circ_0013010	-0.863502	0.00270017	TCONS_00123350	-0.888083	0.00138182
ssc-miR-30b-5p	novel_circ_0013010	-0.863502	0.00270017	XM_005654484.2	-0.86407	0.00266258
ssc-miR-30e-3p	novel_circ_0002830	-0.898107	0.00100512	TCONS_00007391	-0.937229	0.00019182
ssc-miR-30e-3p	novel_circ_0021637	-0.931255	0.000262117	TCONS_00007391	-0.937229	0.00019182
ssc-miR-30e-3p	novel_circ_0022868	-0.896858	0.00104758	TCONS_00007391	-0.937229	0.00019182
ssc-miR-30e-5p	novel_circ_0015646	-0.866882	0.00248187	XM_003124598.4	-0.855184	0.00329315
ssc-miR-30e-5p	novel_circ_0024861	-0.87549	0.00198142	XM_003124598.4	-0.855184	0.00329315
ssc-miR-324	novel_circ_0009017	-0.873475	0.00209161	XM_021086887.1	-0.864258	0.00265024
ssc-miR-324	novel_circ_0009999	-0.894394	0.00113498	XM_021086887.1	-0.864258	0.00265024
ssc-miR-324	novel_circ_0010104	-0.890833	0.0012701	XM_021086887.1	-0.864258	0.00265024
ssc-miR-324	novel_circ_0024554	-0.865451	0.00257276	XM_021086887.1	-0.864258	0.00265024
ssc-miR-324	novel_circ_0025448	-0.897128	0.00103831	XM_021086887.1	-0.864258	0.00265024
ssc-miR-339-5p	novel_circ_0015980	-0.867415	0.00244856	XM_021084305.1	-0.871793	0.00218681
ssc-miR-361-3p	novel_circ_0002699	-0.861935	0.00280573	NM_001164850.1	-0.878225	0.00183832
ssc-miR-361-3p	novel_circ_0002699	-0.861935	0.00280573	NM_001253821.1	-0.862098	0.00279465
ssc-miR-361-3p	novel_circ_0002699	-0.861935	0.00280573	TCONS_00007391	-0.88466	0.00153013
ssc-miR-361-3p	novel_circ_0002699	-0.861935	0.00280573	XM_021077361.1	-0.917397	0.000491612
ssc-miR-361-3p	novel_circ_0014140	-0.913626	0.000572583	NM_001164850.1	-0.878225	0.00183832
ssc-miR-361-3p	novel_circ_0014140	-0.913626	0.000572583	NM_001253821.1	-0.862098	0.00279465
ssc-miR-361-3p	novel_circ_0014140	-0.913626	0.000572583	TCONS_00007391	-0.88466	0.00153013
ssc-miR-361-3p	novel_circ_0014140	-0.913626	0.000572583	XM_021077361.1	-0.917397	0.000491612
ssc-miR-361-3p	novel_circ_0025671	-0.86652	0.00250464	NM_001164850.1	-0.878225	0.00183832
ssc-miR-361-3p	novel_circ_0025671	-0.86652	0.00250464	NM_001253821.1	-0.862098	0.00279465
ssc-miR-361-3p	novel_circ_0025671	-0.86652	0.00250464	TCONS_00007391	-0.88466	0.00153013
ssc-miR-361-3p	novel_circ_0025671	-0.86652	0.00250464	XM_021077361.1	-0.917397	0.000491612
ssc-miR-370	novel_circ_0004213	-0.923053	0.000385717	NM_001009580.1	-0.865228	0.00258709
ssc-miR-370	novel_circ_0004213	-0.923053	0.000385717	NM_001032357.1	-0.850906	0.00363044
ssc-miR-370	novel_circ_0004213	-0.923053	0.000385717	XM_001928708.6	-0.893821	0.00115601
ssc-miR-370	novel_circ_0004213	-0.923053	0.000385717	XM_005660645.3	-0.878152	0.00184205
ssc-miR-370	novel_circ_0004213	-0.923053	0.000385717	XM_021066166.1	-0.886402	0.00145332
ssc-miR-370	novel_circ_0004213	-0.923053	0.000385717	XM_021066621.1	-0.859977	0.00294162
ssc-miR-370	novel_circ_0004213	-0.923053	0.000385717	XM_021068508.1	-0.903098	0.000847355
ssc-miR-370	novel_circ_0004213	-0.923053	0.000385717	XM_021074047.1	-0.855021	0.00330558
ssc-miR-370	novel_circ_0004213	-0.923053	0.000385717	XM_021081496.1	-0.855931	0.00323657
ssc-miR-370	novel_circ_0004213	-0.923053	0.000385717	XM_021090756.1	-0.911331	0.00062616
ssc-miR-370	novel_circ_0013195	-0.890535	0.0012819	NM_001009580.1	-0.865228	0.00258709
ssc-miR-370	novel_circ_0013195	-0.890535	0.0012819	NM_001032357.1	-0.850906	0.00363044
ssc-miR-370	novel_circ_0013195	-0.890535	0.0012819	XM_001928708.6	-0.893821	0.00115601
ssc-miR-370	novel_circ_0013195	-0.890535	0.0012819	XM_005660645.3	-0.878152	0.00184205
ssc-miR-370	novel_circ_0013195	-0.890535	0.0012819	XM_021066166.1	-0.886402	0.00145332
ssc-miR-370	novel_circ_0013195	-0.890535	0.0012819	XM_021066621.1	-0.859977	0.00294162
ssc-miR-370	novel_circ_0013195	-0.890535	0.0012819	XM_021068508.1	-0.903098	0.000847355
ssc-miR-370	novel_circ_0013195	-0.890535	0.0012819	XM_021074047.1	-0.855021	0.00330558
ssc-miR-370	novel_circ_0013195	-0.890535	0.0012819	XM_021081496.1	-0.855931	0.00323657
ssc-miR-370	novel_circ_0013195	-0.890535	0.0012819	XM_021090756.1	-0.911331	0.00062616
ssc-miR-370	novel_circ_0014244	-0.867258	0.00245834	NM_001009580.1	-0.865228	0.00258709
ssc-miR-370	novel_circ_0014244	-0.867258	0.00245834	NM_001032357.1	-0.850906	0.00363044
ssc-miR-370	novel_circ_0014244	-0.867258	0.00245834	XM_001928708.6	-0.893821	0.00115601
ssc-miR-370	novel_circ_0014244	-0.867258	0.00245834	XM_005660645.3	-0.878152	0.00184205
ssc-miR-370	novel_circ_0014244	-0.867258	0.00245834	XM_021066166.1	-0.886402	0.00145332
ssc-miR-370	novel_circ_0014244	-0.867258	0.00245834	XM_021066621.1	-0.859977	0.00294162
ssc-miR-370	novel_circ_0014244	-0.867258	0.00245834	XM_021068508.1	-0.903098	0.000847355
ssc-miR-370	novel_circ_0014244	-0.867258	0.00245834	XM_021074047.1	-0.855021	0.00330558
ssc-miR-370	novel_circ_0014244	-0.867258	0.00245834	XM_021081496.1	-0.855931	0.00323657
ssc-miR-370	novel_circ_0014244	-0.867258	0.00245834	XM_021090756.1	-0.911331	0.00062616
ssc-miR-370	novel_circ_0017491	-0.895304	0.00110216	NM_001009580.1	-0.865228	0.00258709
ssc-miR-370	novel_circ_0017491	-0.895304	0.00110216	NM_001032357.1	-0.850906	0.00363044
ssc-miR-370	novel_circ_0017491	-0.895304	0.00110216	XM_001928708.6	-0.893821	0.00115601
ssc-miR-370	novel_circ_0017491	-0.895304	0.00110216	XM_005660645.3	-0.878152	0.00184205
ssc-miR-370	novel_circ_0017491	-0.895304	0.00110216	XM_021066166.1	-0.886402	0.00145332
ssc-miR-370	novel_circ_0017491	-0.895304	0.00110216	XM_021066621.1	-0.859977	0.00294162
ssc-miR-370	novel_circ_0017491	-0.895304	0.00110216	XM_021068508.1	-0.903098	0.000847355
ssc-miR-370	novel_circ_0017491	-0.895304	0.00110216	XM_021074047.1	-0.855021	0.00330558
ssc-miR-370	novel_circ_0017491	-0.895304	0.00110216	XM_021081496.1	-0.855931	0.00323657
ssc-miR-370	novel_circ_0017491	-0.895304	0.00110216	XM_021090756.1	-0.911331	0.00062616
ssc-miR-370	novel_circ_0018000	-0.860572	0.00289983	NM_001009580.1	-0.865228	0.00258709
ssc-miR-370	novel_circ_0018000	-0.860572	0.00289983	NM_001032357.1	-0.850906	0.00363044
ssc-miR-370	novel_circ_0018000	-0.860572	0.00289983	XM_001928708.6	-0.893821	0.00115601
ssc-miR-370	novel_circ_0018000	-0.860572	0.00289983	XM_005660645.3	-0.878152	0.00184205
ssc-miR-370	novel_circ_0018000	-0.860572	0.00289983	XM_021066166.1	-0.886402	0.00145332
ssc-miR-370	novel_circ_0018000	-0.860572	0.00289983	XM_021066621.1	-0.859977	0.00294162
ssc-miR-370	novel_circ_0018000	-0.860572	0.00289983	XM_021068508.1	-0.903098	0.000847355
ssc-miR-370	novel_circ_0018000	-0.860572	0.00289983	XM_021074047.1	-0.855021	0.00330558
ssc-miR-370	novel_circ_0018000	-0.860572	0.00289983	XM_021081496.1	-0.855931	0.00323657
ssc-miR-370	novel_circ_0018000	-0.860572	0.00289983	XM_021090756.1	-0.911331	0.00062616
ssc-miR-370	novel_circ_0019995	-0.880095	0.00174469	NM_001009580.1	-0.865228	0.00258709
ssc-miR-370	novel_circ_0019995	-0.880095	0.00174469	NM_001032357.1	-0.850906	0.00363044
ssc-miR-370	novel_circ_0019995	-0.880095	0.00174469	XM_001928708.6	-0.893821	0.00115601
ssc-miR-370	novel_circ_0019995	-0.880095	0.00174469	XM_005660645.3	-0.878152	0.00184205
ssc-miR-370	novel_circ_0019995	-0.880095	0.00174469	XM_021066166.1	-0.886402	0.00145332
ssc-miR-370	novel_circ_0019995	-0.880095	0.00174469	XM_021066621.1	-0.859977	0.00294162
ssc-miR-370	novel_circ_0019995	-0.880095	0.00174469	XM_021068508.1	-0.903098	0.000847355
ssc-miR-370	novel_circ_0019995	-0.880095	0.00174469	XM_021074047.1	-0.855021	0.00330558
ssc-miR-370	novel_circ_0019995	-0.880095	0.00174469	XM_021081496.1	-0.855931	0.00323657
ssc-miR-370	novel_circ_0019995	-0.880095	0.00174469	XM_021090756.1	-0.911331	0.00062616
ssc-miR-374a-3p	novel_circ_0012840	-0.895823	0.00108369	TCONS_00106620	-0.871821	0.00218525
ssc-miR-374a-3p	novel_circ_0020179	-0.855151	0.00329569	TCONS_00106620	-0.871821	0.00218525
ssc-miR-374a-3p	novel_circ_0022625	-0.946681	0.000109368	TCONS_00106620	-0.871821	0.00218525
ssc-miR-374a-3p	novel_circ_0025392	-0.945766	0.000115975	TCONS_00106620	-0.871821	0.00218525
ssc-miR-374b-3p	novel_circ_0022625	-0.920719	0.000427247	TCONS_00106620	-0.858603	0.00303956
ssc-miR-423-3p	novel_circ_0014428	-0.907902	0.000712641	XM_021093541.1	-0.871333	0.00221338
ssc-miR-425-5p	novel_circ_0016545	-0.870266	0.00227581	XM_021087674.1	-0.891513	0.0012435
ssc-miR-455-3p	novel_circ_0004386	-0.907181	0.000731819	XM_021083274.1	-0.875239	0.0019949
ssc-miR-455-3p	novel_circ_0004389	-0.912937	0.000588323	XM_021083274.1	-0.875239	0.0019949
ssc-miR-455-3p	novel_circ_0006047	-0.861151	0.00285961	XM_021083274.1	-0.875239	0.0019949
ssc-miR-455-3p	novel_circ_0007187	-0.903965	0.000821834	XM_021083274.1	-0.875239	0.0019949
ssc-miR-455-3p	novel_circ_0009017	-0.892347	0.00121135	XM_021083274.1	-0.875239	0.0019949
ssc-miR-455-3p	novel_circ_0014804	-0.895811	0.00108414	XM_021083274.1	-0.875239	0.0019949
ssc-miR-487b	novel_circ_0000195	-0.868031	0.0024105	XM_021084305.1	-0.929027	0.000292419
ssc-miR-487b	novel_circ_0012706	-0.927468	0.00031503	XM_021084305.1	-0.929027	0.000292419
ssc-miR-487b	novel_circ_0018158	-0.923995	0.000369787	XM_021084305.1	-0.929027	0.000292419
ssc-miR-493-3p	novel_circ_0002467	-0.866125	0.00252963	XM_013987757.2	-0.901401	0.000898886
ssc-miR-493-3p	novel_circ_0006047	-0.881744	0.00166493	XM_013987757.2	-0.901401	0.000898886
ssc-miR-493-3p	novel_circ_0009017	-0.935365	0.000212113	XM_013987757.2	-0.901401	0.000898886
ssc-miR-493-3p	novel_circ_0009878	-0.892114	0.0012203	XM_013987757.2	-0.901401	0.000898886
ssc-miR-493-3p	novel_circ_0010243	-0.94107	0.000154367	XM_013987757.2	-0.901401	0.000898886
ssc-miR-500-3p	novel_circ_0014428	-0.869135	0.00234331	NM_001243527.1	-0.858194	0.0030692
ssc-miR-500-3p	novel_circ_0018439	-0.876372	0.00193443	NM_001243527.1	-0.858194	0.0030692
ssc-miR-532-3p	novel_circ_0021124	-0.876598	0.00192254	XM_005668526.3	-0.851266	0.00360119
ssc-miR-532-3p	novel_circ_0024834	-0.861754	0.00281808	XM_005668526.3	-0.851266	0.00360119
ssc-miR-6516	novel_circ_0001514	-0.90996	0.000659819	TCONS_00007391	-0.896114	0.00107348
ssc-miR-6516	novel_circ_0001514	-0.90996	0.000659819	TCONS_00090375	-0.859701	0.00296112
ssc-miR-6516	novel_circ_0008581	-0.900134	0.000938764	TCONS_00007391	-0.896114	0.00107348
ssc-miR-6516	novel_circ_0008581	-0.900134	0.000938764	TCONS_00090375	-0.859701	0.00296112
ssc-miR-6516	novel_circ_0008583	-0.938781	0.000175997	TCONS_00007391	-0.896114	0.00107348
ssc-miR-6516	novel_circ_0008583	-0.938781	0.000175997	TCONS_00090375	-0.859701	0.00296112
ssc-miR-6516	novel_circ_0017727	-0.894003	0.00114932	TCONS_00007391	-0.896114	0.00107348
ssc-miR-6516	novel_circ_0017727	-0.894003	0.00114932	TCONS_00090375	-0.859701	0.00296112
ssc-miR-6516	novel_circ_0022193	-0.921327	0.000416129	TCONS_00007391	-0.896114	0.00107348
ssc-miR-6516	novel_circ_0022193	-0.921327	0.000416129	TCONS_00090375	-0.859701	0.00296112
ssc-miR-664-3p	novel_circ_0024115	-0.881621	0.00167082	TCONS_00007391	-0.885658	0.0014858
ssc-miR-664-3p	novel_circ_0024115	-0.881621	0.00167082	XM_005653278.2	-0.863412	0.00270616
ssc-miR-7136-5p	novel_circ_0000127	-0.904464	0.000807376	NM_001134968.1	-0.929589	0.000284553
ssc-miR-7136-5p	novel_circ_0002467	-0.85338	0.00343261	NM_001134968.1	-0.929589	0.000284553
ssc-miR-7136-5p	novel_circ_0004129	-0.920516	0.000430995	NM_001134968.1	-0.929589	0.000284553
ssc-miR-7136-5p	novel_circ_0007841	-0.870481	0.00226312	NM_001134968.1	-0.929589	0.000284553
ssc-miR-7136-5p	novel_circ_0013085	-0.882948	0.00160833	NM_001134968.1	-0.929589	0.000284553
ssc-miR-7136-5p	novel_circ_0015874	-0.912775	0.000592054	NM_001134968.1	-0.929589	0.000284553
ssc-miR-7136-5p	novel_circ_0017392	-0.874406	0.00204017	NM_001134968.1	-0.929589	0.000284553
ssc-miR-7136-5p	novel_circ_0020516	-0.92244	0.000396329	NM_001134968.1	-0.929589	0.000284553
ssc-miR-7136-5p	novel_circ_0020706	-0.890265	0.00129263	NM_001134968.1	-0.929589	0.000284553
ssc-miR-7136-5p	novel_circ_0024915	-0.876443	0.00193068	NM_001134968.1	-0.929589	0.000284553
ssc-miR-7136-5p	novel_circ_0025448	-0.954598	6.28008e-05	NM_001134968.1	-0.929589	0.000284553
ssc-miR-7136-5p	novel_circ_0025697	-0.883112	0.00160072	NM_001134968.1	-0.929589	0.000284553
ssc-miR-758	novel_circ_0001933	-0.852325	0.00351606	XM_021100586.1	-0.902413	0.000867908
ssc-miR-758	novel_circ_0001985	-0.915999	0.000520614	XM_021100586.1	-0.902413	0.000867908
ssc-miR-758	novel_circ_0002866	-0.909269	0.000677229	XM_021100586.1	-0.902413	0.000867908
ssc-miR-758	novel_circ_0006848	-0.850901	0.00363082	XM_021100586.1	-0.902413	0.000867908
ssc-miR-758	novel_circ_0007363	-0.891276	0.00125271	XM_021100586.1	-0.902413	0.000867908
ssc-miR-758	novel_circ_0013533	-0.910464	0.000647303	XM_021100586.1	-0.902413	0.000867908
ssc-miR-758	novel_circ_0018633	-0.920069	0.000439337	XM_021100586.1	-0.902413	0.000867908
ssc-miR-874	novel_circ_0009214	-0.907597	0.000720723	NM_001246215.1	-0.864662	0.00262383
ssc-miR-874	novel_circ_0009214	-0.907597	0.000720723	XM_021069443.1	-0.873677	0.0020804
ssc-miR-874	novel_circ_0009214	-0.907597	0.000720723	XM_021081242.1	-0.891609	0.00123976
ssc-miR-874	novel_circ_0009214	-0.907597	0.000720723	XM_021091428.1	-0.853575	0.00341736
ssc-miR-885-3p	novel_circ_0000576	-0.900208	0.000936403	NM_001044563.1	-0.886978	0.00142857
ssc-miR-885-3p	novel_circ_0000576	-0.900208	0.000936403	NM_001101817.1	-0.853751	0.00340363
ssc-miR-885-3p	novel_circ_0000576	-0.900208	0.000936403	NM_001123129.1	-0.910094	0.000656472
ssc-miR-885-3p	novel_circ_0000576	-0.900208	0.000936403	NM_001177918.1	-0.871982	0.00217597
ssc-miR-885-3p	novel_circ_0000576	-0.900208	0.000936403	NM_001243840.1	-0.881648	0.00166953
ssc-miR-885-3p	novel_circ_0000576	-0.900208	0.000936403	NM_001244224.1	-0.942684	0.000140296
ssc-miR-885-3p	novel_circ_0000576	-0.900208	0.000936403	TCONS_00106620	-0.857891	0.00309124
ssc-miR-885-3p	novel_circ_0000576	-0.900208	0.000936403	XM_001925252.7	-0.864778	0.00261628
ssc-miR-885-3p	novel_circ_0000576	-0.900208	0.000936403	XM_001929329.5	-0.852181	0.00352755
ssc-miR-885-3p	novel_circ_0000576	-0.900208	0.000936403	XM_003122214.5	-0.855323	0.00328254
ssc-miR-885-3p	novel_circ_0000576	-0.900208	0.000936403	XM_003122999.6	-0.860983	0.00287121
ssc-miR-885-3p	novel_circ_0000576	-0.900208	0.000936403	XM_003127644.4	-0.881332	0.00168465
ssc-miR-885-3p	novel_circ_0000576	-0.900208	0.000936403	XM_003130087.4	-0.922375	0.000397466
ssc-miR-885-3p	novel_circ_0000576	-0.900208	0.000936403	XM_003135524.4	-0.889315	0.00133094
ssc-miR-885-3p	novel_circ_0000576	-0.900208	0.000936403	XM_005652977.3	-0.903372	0.00083921
ssc-miR-885-3p	novel_circ_0000576	-0.900208	0.000936403	XM_005653336.3	-0.897771	0.00101643
ssc-miR-885-3p	novel_circ_0000576	-0.900208	0.000936403	XM_005666487.3	-0.855403	0.00327648
ssc-miR-885-3p	novel_circ_0000576	-0.900208	0.000936403	XM_005668573.2	-0.879927	0.00175299
ssc-miR-885-3p	novel_circ_0000576	-0.900208	0.000936403	XM_005669574.3	-0.8706	0.00225615
ssc-miR-885-3p	novel_circ_0000576	-0.900208	0.000936403	XM_005674550.3	-0.859898	0.00294719
ssc-miR-885-3p	novel_circ_0000576	-0.900208	0.000936403	XM_013978764.2	-0.88215	0.00164572
ssc-miR-885-3p	novel_circ_0000576	-0.900208	0.000936403	XM_013981245.2	-0.873522	0.00208902
ssc-miR-885-3p	novel_circ_0000576	-0.900208	0.000936403	XM_013998600.2	-0.868126	0.00240468
ssc-miR-885-3p	novel_circ_0000576	-0.900208	0.000936403	XM_021062252.1	-0.873369	0.00209756
ssc-miR-885-3p	novel_circ_0000576	-0.900208	0.000936403	XM_021062337.1	-0.913875	0.000566964
ssc-miR-885-3p	novel_circ_0000576	-0.900208	0.000936403	XM_021066473.1	-0.923556	0.000377154
ssc-miR-885-3p	novel_circ_0000576	-0.900208	0.000936403	XM_021066622.1	-0.858478	0.00304864
ssc-miR-885-3p	novel_circ_0000576	-0.900208	0.000936403	XM_021067413.1	-0.856646	0.00318298
ssc-miR-885-3p	novel_circ_0000576	-0.900208	0.000936403	XM_021067953.1	-0.858109	0.00307539
ssc-miR-885-3p	novel_circ_0000576	-0.900208	0.000936403	XM_021067981.1	-0.883301	0.00159198
ssc-miR-885-3p	novel_circ_0000576	-0.900208	0.000936403	XM_021069383.1	-0.900904	0.000914405
ssc-miR-885-3p	novel_circ_0000576	-0.900208	0.000936403	XM_021074046.1	-0.926516	0.000329437
ssc-miR-885-3p	novel_circ_0000576	-0.900208	0.000936403	XM_021078287.1	-0.86553	0.00256767
ssc-miR-885-3p	novel_circ_0000576	-0.900208	0.000936403	XM_021078747.1	-0.851981	0.00354357
ssc-miR-885-3p	novel_circ_0000576	-0.900208	0.000936403	XM_021081153.1	-0.870795	0.00224468
ssc-miR-885-3p	novel_circ_0000576	-0.900208	0.000936403	XM_021081247.1	-0.850328	0.00367772
ssc-miR-885-3p	novel_circ_0000576	-0.900208	0.000936403	XM_021082756.1	-0.910068	0.000657116
ssc-miR-885-3p	novel_circ_0000576	-0.900208	0.000936403	XM_021082811.1	-0.862652	0.00275707
ssc-miR-885-3p	novel_circ_0000576	-0.900208	0.000936403	XM_021082941.1	-0.873805	0.00207328
ssc-miR-885-3p	novel_circ_0000576	-0.900208	0.000936403	XM_021082947.1	-0.880636	0.00171828
ssc-miR-885-3p	novel_circ_0000576	-0.900208	0.000936403	XM_021084049.1	-0.855486	0.00327021
ssc-miR-885-3p	novel_circ_0000576	-0.900208	0.000936403	XM_021085095.1	-0.865522	0.00256815
ssc-miR-885-3p	novel_circ_0000576	-0.900208	0.000936403	XM_021091841.1	-0.907593	0.00072081
ssc-miR-885-3p	novel_circ_0000576	-0.900208	0.000936403	XM_021095937.1	-0.85691	0.00316342
ssc-miR-885-3p	novel_circ_0000576	-0.900208	0.000936403	XM_021101012.1	-0.878114	0.00184397
ssc-miR-885-3p	novel_circ_0020107	-0.899594	0.000956135	NM_001044563.1	-0.886978	0.00142857
ssc-miR-885-3p	novel_circ_0020107	-0.899594	0.000956135	NM_001101817.1	-0.853751	0.00340363
ssc-miR-885-3p	novel_circ_0020107	-0.899594	0.000956135	NM_001123129.1	-0.910094	0.000656472
ssc-miR-885-3p	novel_circ_0020107	-0.899594	0.000956135	NM_001177918.1	-0.871982	0.00217597
ssc-miR-885-3p	novel_circ_0020107	-0.899594	0.000956135	NM_001243840.1	-0.881648	0.00166953
ssc-miR-885-3p	novel_circ_0020107	-0.899594	0.000956135	NM_001244224.1	-0.942684	0.000140296
ssc-miR-885-3p	novel_circ_0020107	-0.899594	0.000956135	TCONS_00106620	-0.857891	0.00309124
ssc-miR-885-3p	novel_circ_0020107	-0.899594	0.000956135	XM_001925252.7	-0.864778	0.00261628
ssc-miR-885-3p	novel_circ_0020107	-0.899594	0.000956135	XM_001929329.5	-0.852181	0.00352755
ssc-miR-885-3p	novel_circ_0020107	-0.899594	0.000956135	XM_003122214.5	-0.855323	0.00328254
ssc-miR-885-3p	novel_circ_0020107	-0.899594	0.000956135	XM_003122999.6	-0.860983	0.00287121
ssc-miR-885-3p	novel_circ_0020107	-0.899594	0.000956135	XM_003127644.4	-0.881332	0.00168465
ssc-miR-885-3p	novel_circ_0020107	-0.899594	0.000956135	XM_003130087.4	-0.922375	0.000397466
ssc-miR-885-3p	novel_circ_0020107	-0.899594	0.000956135	XM_003135524.4	-0.889315	0.00133094
ssc-miR-885-3p	novel_circ_0020107	-0.899594	0.000956135	XM_005652977.3	-0.903372	0.00083921
ssc-miR-885-3p	novel_circ_0020107	-0.899594	0.000956135	XM_005653336.3	-0.897771	0.00101643
ssc-miR-885-3p	novel_circ_0020107	-0.899594	0.000956135	XM_005666487.3	-0.855403	0.00327648
ssc-miR-885-3p	novel_circ_0020107	-0.899594	0.000956135	XM_005668573.2	-0.879927	0.00175299
ssc-miR-885-3p	novel_circ_0020107	-0.899594	0.000956135	XM_005669574.3	-0.8706	0.00225615
ssc-miR-885-3p	novel_circ_0020107	-0.899594	0.000956135	XM_005674550.3	-0.859898	0.00294719
ssc-miR-885-3p	novel_circ_0020107	-0.899594	0.000956135	XM_013978764.2	-0.88215	0.00164572
ssc-miR-885-3p	novel_circ_0020107	-0.899594	0.000956135	XM_013981245.2	-0.873522	0.00208902
ssc-miR-885-3p	novel_circ_0020107	-0.899594	0.000956135	XM_013998600.2	-0.868126	0.00240468
ssc-miR-885-3p	novel_circ_0020107	-0.899594	0.000956135	XM_021062252.1	-0.873369	0.00209756
ssc-miR-885-3p	novel_circ_0020107	-0.899594	0.000956135	XM_021062337.1	-0.913875	0.000566964
ssc-miR-885-3p	novel_circ_0020107	-0.899594	0.000956135	XM_021066473.1	-0.923556	0.000377154
ssc-miR-885-3p	novel_circ_0020107	-0.899594	0.000956135	XM_021066622.1	-0.858478	0.00304864
ssc-miR-885-3p	novel_circ_0020107	-0.899594	0.000956135	XM_021067413.1	-0.856646	0.00318298
ssc-miR-885-3p	novel_circ_0020107	-0.899594	0.000956135	XM_021067953.1	-0.858109	0.00307539
ssc-miR-885-3p	novel_circ_0020107	-0.899594	0.000956135	XM_021067981.1	-0.883301	0.00159198
ssc-miR-885-3p	novel_circ_0020107	-0.899594	0.000956135	XM_021069383.1	-0.900904	0.000914405
ssc-miR-885-3p	novel_circ_0020107	-0.899594	0.000956135	XM_021074046.1	-0.926516	0.000329437
ssc-miR-885-3p	novel_circ_0020107	-0.899594	0.000956135	XM_021078287.1	-0.86553	0.00256767
ssc-miR-885-3p	novel_circ_0020107	-0.899594	0.000956135	XM_021078747.1	-0.851981	0.00354357
ssc-miR-885-3p	novel_circ_0020107	-0.899594	0.000956135	XM_021081153.1	-0.870795	0.00224468
ssc-miR-885-3p	novel_circ_0020107	-0.899594	0.000956135	XM_021081247.1	-0.850328	0.00367772
ssc-miR-885-3p	novel_circ_0020107	-0.899594	0.000956135	XM_021082756.1	-0.910068	0.000657116
ssc-miR-885-3p	novel_circ_0020107	-0.899594	0.000956135	XM_021082811.1	-0.862652	0.00275707
ssc-miR-885-3p	novel_circ_0020107	-0.899594	0.000956135	XM_021082941.1	-0.873805	0.00207328
ssc-miR-885-3p	novel_circ_0020107	-0.899594	0.000956135	XM_021082947.1	-0.880636	0.00171828
ssc-miR-885-3p	novel_circ_0020107	-0.899594	0.000956135	XM_021084049.1	-0.855486	0.00327021
ssc-miR-885-3p	novel_circ_0020107	-0.899594	0.000956135	XM_021085095.1	-0.865522	0.00256815
ssc-miR-885-3p	novel_circ_0020107	-0.899594	0.000956135	XM_021091841.1	-0.907593	0.00072081
ssc-miR-885-3p	novel_circ_0020107	-0.899594	0.000956135	XM_021095937.1	-0.85691	0.00316342
ssc-miR-885-3p	novel_circ_0020107	-0.899594	0.000956135	XM_021101012.1	-0.878114	0.00184397
